# Supplementary material for: Beech cupules as keystone structures for soil fauna
Source: PeerJ. 2016 Oct 19;4:e2562. doi: 10.7717/peerj.2562 (PMC5075700; doi:10.7717/peerj.2562)
Supplement: Supplemental Information 2 [file peerj-04-2562-s002.xls]

## Sheet: DATA_BEECHCUPULES_MELGUIZO-RUIZ
PLOT	SUBPLOT	TRAT_WATER	TRAT_CUPULES	DATE	ROUND	PROF_HOJ	HAYUC/HOJA	GROUP1	GROUP2	GROUP3	GROUP4	SIZE	HUM_HOJARASCA	HUM_HAYUCOS	ABUND_CALCETIN	NUM_HAYUCOS
P1	1	DRY	NONE	2014-05-12	1	12.36	HOJARASCA	ANNELIDA	ENCHYTRAEIDAE	ENCHYTRAEIDAE	ENCHYTRAEIDAE	5	32.2581	NA	51	0
P1	1	DRY	NONE	2014-05-12	1	12.36	HOJARASCA	ANNELIDA	ENCHYTRAEIDAE	ENCHYTRAEIDAE	ENCHYTRAEIDAE	7	32.2581	NA	51	0
P1	1	DRY	NONE	2014-05-12	1	12.36	HOJARASCA	ANNELIDA	ENCHYTRAEIDAE	ENCHYTRAEIDAE	ENCHYTRAEIDAE	3	32.2581	NA	51	0
P1	1	DRY	NONE	2014-05-12	1	12.36	HOJARASCA	ANNELIDA	ENCHYTRAEIDAE	ENCHYTRAEIDAE	ENCHYTRAEIDAE	9	32.2581	NA	51	0
P1	1	DRY	NONE	2014-05-12	1	12.36	HOJARASCA	ANNELIDA	ENCHYTRAEIDAE	ENCHYTRAEIDAE	ENCHYTRAEIDAE	8	32.2581	NA	51	0
P1	1	DRY	NONE	2014-05-12	1	12.36	HOJARASCA	ANNELIDA	ENCHYTRAEIDAE	ENCHYTRAEIDAE	ENCHYTRAEIDAE	11	32.2581	NA	51	0
P1	1	DRY	NONE	2014-05-12	1	12.36	HOJARASCA	ANNELIDA	ENCHYTRAEIDAE	ENCHYTRAEIDAE	ENCHYTRAEIDAE	14	32.2581	NA	51	0
P1	1	DRY	NONE	2014-05-12	1	12.36	HOJARASCA	ANNELIDA	ENCHYTRAEIDAE	ENCHYTRAEIDAE	ENCHYTRAEIDAE	3	32.2581	NA	51	0
P1	1	DRY	NONE	2014-05-12	1	12.36	HOJARASCA	ANNELIDA	ENCHYTRAEIDAE	ENCHYTRAEIDAE	ENCHYTRAEIDAE	5	32.2581	NA	51	0
P1	1	DRY	NONE	2014-05-12	1	12.36	HOJARASCA	ANNELIDA	ENCHYTRAEIDAE	ENCHYTRAEIDAE	ENCHYTRAEIDAE	4	32.2581	NA	51	0
P1	1	DRY	NONE	2014-05-12	1	12.36	HOJARASCA	ANNELIDA	ENCHYTRAEIDAE	ENCHYTRAEIDAE	ENCHYTRAEIDAE	6	32.2581	NA	51	0
P1	1	DRY	NONE	2014-05-12	1	12.36	HOJARASCA	ANNELIDA	ENCHYTRAEIDAE	ENCHYTRAEIDAE	ENCHYTRAEIDAE	18	32.2581	NA	51	0
P1	1	DRY	NONE	2014-05-12	1	12.36	HOJARASCA	ANNELIDA	ENCHYTRAEIDAE	ENCHYTRAEIDAE	ENCHYTRAEIDAE	4	32.2581	NA	51	0
P1	1	DRY	NONE	2014-05-12	1	12.36	HOJARASCA	ANNELIDA	ENCHYTRAEIDAE	ENCHYTRAEIDAE	ENCHYTRAEIDAE	11	32.2581	NA	51	0
P1	1	DRY	NONE	2014-05-12	1	12.36	HOJARASCA	ANNELIDA	ENCHYTRAEIDAE	ENCHYTRAEIDAE	ENCHYTRAEIDAE	13	32.2581	NA	51	0
P1	1	DRY	NONE	2014-05-12	1	12.36	HOJARASCA	ANNELIDA	ENCHYTRAEIDAE	ENCHYTRAEIDAE	ENCHYTRAEIDAE	5	32.2581	NA	51	0
P1	1	DRY	NONE	2014-05-12	1	12.36	HOJARASCA	ANNELIDA	ENCHYTRAEIDAE	ENCHYTRAEIDAE	ENCHYTRAEIDAE	5	32.2581	NA	51	0
P1	1	DRY	NONE	2014-05-12	1	12.36	HOJARASCA	ANNELIDA	ENCHYTRAEIDAE	ENCHYTRAEIDAE	ENCHYTRAEIDAE	3	32.2581	NA	51	0
P1	1	DRY	NONE	2014-05-12	1	12.36	HOJARASCA	ANNELIDA	ENCHYTRAEIDAE	ENCHYTRAEIDAE	ENCHYTRAEIDAE	15	32.2581	NA	51	0
P1	1	DRY	NONE	2014-05-12	1	12.36	HOJARASCA	ANNELIDA	ENCHYTRAEIDAE	ENCHYTRAEIDAE	ENCHYTRAEIDAE	3	32.2581	NA	51	0
P1	1	DRY	NONE	2014-05-12	1	12.36	HOJARASCA	ANNELIDA	ENCHYTRAEIDAE	ENCHYTRAEIDAE	ENCHYTRAEIDAE	3	32.2581	NA	51	0
P1	1	DRY	NONE	2014-05-12	1	12.36	HOJARASCA	ANNELIDA	ENCHYTRAEIDAE	ENCHYTRAEIDAE	ENCHYTRAEIDAE	5	32.2581	NA	51	0
P1	1	DRY	NONE	2014-05-12	1	12.36	HOJARASCA	ANNELIDA	ENCHYTRAEIDAE	ENCHYTRAEIDAE	ENCHYTRAEIDAE	13	32.2581	NA	51	0
P1	1	DRY	NONE	2014-05-12	1	12.36	HOJARASCA	ANNELIDA	ENCHYTRAEIDAE	ENCHYTRAEIDAE	ENCHYTRAEIDAE	6	32.2581	NA	51	0
P1	1	DRY	NONE	2014-05-12	1	12.36	HOJARASCA	ANNELIDA	ENCHYTRAEIDAE	ENCHYTRAEIDAE	ENCHYTRAEIDAE	5	32.2581	NA	51	0
P1	1	DRY	NONE	2014-05-12	1	12.36	HOJARASCA	ANNELIDA	ENCHYTRAEIDAE	ENCHYTRAEIDAE	ENCHYTRAEIDAE	12	32.2581	NA	51	0
P1	1	DRY	NONE	2014-05-12	1	12.36	HOJARASCA	ANNELIDA	ENCHYTRAEIDAE	ENCHYTRAEIDAE	ENCHYTRAEIDAE	5	32.2581	NA	51	0
P1	1	DRY	NONE	2014-05-12	1	12.36	HOJARASCA	ANNELIDA	ENCHYTRAEIDAE	ENCHYTRAEIDAE	ENCHYTRAEIDAE	7	32.2581	NA	51	0
P1	1	DRY	NONE	2014-05-12	1	12.36	HOJARASCA	ANNELIDA	ENCHYTRAEIDAE	ENCHYTRAEIDAE	ENCHYTRAEIDAE	3	32.2581	NA	51	0
P1	1	DRY	NONE	2014-05-12	1	12.36	HOJARASCA	ANNELIDA	ENCHYTRAEIDAE	ENCHYTRAEIDAE	ENCHYTRAEIDAE	3	32.2581	NA	51	0
P1	1	DRY	NONE	2014-05-12	1	12.36	HOJARASCA	ANNELIDA	ENCHYTRAEIDAE	ENCHYTRAEIDAE	ENCHYTRAEIDAE	5	32.2581	NA	51	0
P1	1	DRY	NONE	2014-05-12	1	12.36	HOJARASCA	ANNELIDA	ENCHYTRAEIDAE	ENCHYTRAEIDAE	ENCHYTRAEIDAE	5	32.2581	NA	51	0
P1	1	DRY	NONE	2014-05-12	1	12.36	HOJARASCA	ANNELIDA	ENCHYTRAEIDAE	ENCHYTRAEIDAE	ENCHYTRAEIDAE	10	32.2581	NA	51	0
P1	1	DRY	NONE	2014-05-12	1	12.36	HOJARASCA	ANNELIDA	ENCHYTRAEIDAE	ENCHYTRAEIDAE	ENCHYTRAEIDAE	6	32.2581	NA	51	0
P1	1	DRY	NONE	2014-05-12	1	12.36	HOJARASCA	ANNELIDA	ENCHYTRAEIDAE	ENCHYTRAEIDAE	ENCHYTRAEIDAE	6	32.2581	NA	51	0
P1	1	DRY	NONE	2014-05-12	1	12.36	HOJARASCA	ANNELIDA	ENCHYTRAEIDAE	ENCHYTRAEIDAE	ENCHYTRAEIDAE	3	32.2581	NA	51	0
P1	1	DRY	NONE	2014-05-12	1	12.36	HOJARASCA	ANNELIDA	ENCHYTRAEIDAE	ENCHYTRAEIDAE	ENCHYTRAEIDAE	3	32.2581	NA	51	0
P1	1	DRY	NONE	2014-05-12	1	12.36	HOJARASCA	ANNELIDA	ENCHYTRAEIDAE	ENCHYTRAEIDAE	ENCHYTRAEIDAE	5	32.2581	NA	51	0
P1	1	DRY	NONE	2014-05-12	1	12.36	HOJARASCA	ANNELIDA	ENCHYTRAEIDAE	ENCHYTRAEIDAE	ENCHYTRAEIDAE	7	32.2581	NA	51	0
P1	1	DRY	NONE	2014-05-12	1	12.36	HOJARASCA	ANNELIDA	ENCHYTRAEIDAE	ENCHYTRAEIDAE	ENCHYTRAEIDAE	10	32.2581	NA	51	0
P1	1	DRY	NONE	2014-05-12	1	12.36	HOJARASCA	ANNELIDA	ENCHYTRAEIDAE	ENCHYTRAEIDAE	ENCHYTRAEIDAE	5	32.2581	NA	51	0
P1	1	DRY	NONE	2014-05-12	1	12.36	HOJARASCA	ANNELIDA	ENCHYTRAEIDAE	ENCHYTRAEIDAE	ENCHYTRAEIDAE	7	32.2581	NA	51	0
P1	1	DRY	NONE	2014-05-12	1	12.36	HOJARASCA	ANNELIDA	ENCHYTRAEIDAE	ENCHYTRAEIDAE	ENCHYTRAEIDAE	5	32.2581	NA	51	0
P1	1	DRY	NONE	2014-05-12	1	12.36	HOJARASCA	ANNELIDA	ENCHYTRAEIDAE	ENCHYTRAEIDAE	ENCHYTRAEIDAE	6	32.2581	NA	51	0
P1	1	DRY	NONE	2014-05-12	1	12.36	HOJARASCA	ANNELIDA	ENCHYTRAEIDAE	ENCHYTRAEIDAE	ENCHYTRAEIDAE	3	32.2581	NA	51	0
P1	1	DRY	NONE	2014-05-12	1	12.36	HOJARASCA	ANNELIDA	ENCHYTRAEIDAE	ENCHYTRAEIDAE	ENCHYTRAEIDAE	10	32.2581	NA	51	0
P1	1	DRY	NONE	2014-05-12	1	12.36	HOJARASCA	ANNELIDA	ENCHYTRAEIDAE	ENCHYTRAEIDAE	ENCHYTRAEIDAE	5	32.2581	NA	51	0
P1	1	DRY	NONE	2014-05-12	1	12.36	HOJARASCA	ANNELIDA	ENCHYTRAEIDAE	ENCHYTRAEIDAE	ENCHYTRAEIDAE	5	32.2581	NA	51	0
P1	1	DRY	NONE	2014-05-12	1	12.36	HOJARASCA	ANNELIDA	ENCHYTRAEIDAE	ENCHYTRAEIDAE	ENCHYTRAEIDAE	6	32.2581	NA	51	0
P1	1	DRY	NONE	2014-05-12	1	12.36	HOJARASCA	ANNELIDA	ENCHYTRAEIDAE	ENCHYTRAEIDAE	ENCHYTRAEIDAE	7	32.2581	NA	51	0
P1	1	DRY	NONE	2014-05-12	1	12.36	HOJARASCA	ANNELIDA	ENCHYTRAEIDAE	ENCHYTRAEIDAE	ENCHYTRAEIDAE	10	32.2581	NA	51	0
P1	1	DRY	NONE	2014-05-12	1	12.36	HOJARASCA	ANNELIDA	ENCHYTRAEIDAE	ENCHYTRAEIDAE	ENCHYTRAEIDAE	10	32.2581	NA	51	0
P1	1	DRY	NONE	2014-05-12	1	12.36	HOJARASCA	ANNELIDA	ENCHYTRAEIDAE	ENCHYTRAEIDAE	ENCHYTRAEIDAE	6	32.2581	NA	51	0
P1	1	DRY	NONE	2014-05-12	1	12.36	HOJARASCA	ANNELIDA	ENCHYTRAEIDAE	ENCHYTRAEIDAE	ENCHYTRAEIDAE	6	32.2581	NA	51	0
P1	1	DRY	NONE	2014-05-12	1	12.36	HOJARASCA	ANNELIDA	ENCHYTRAEIDAE	ENCHYTRAEIDAE	ENCHYTRAEIDAE	3	32.2581	NA	51	0
P1	1	DRY	NONE	2014-05-12	1	12.36	HOJARASCA	ANNELIDA	ENCHYTRAEIDAE	ENCHYTRAEIDAE	ENCHYTRAEIDAE	3	32.2581	NA	51	0
P1	1	DRY	NONE	2014-05-12	1	12.36	HOJARASCA	ANNELIDA	ENCHYTRAEIDAE	ENCHYTRAEIDAE	ENCHYTRAEIDAE	3	32.2581	NA	51	0
P1	1	DRY	NONE	2014-05-12	1	12.36	HOJARASCA	ANNELIDA	ENCHYTRAEIDAE	ENCHYTRAEIDAE	ENCHYTRAEIDAE	8	32.2581	NA	51	0
P1	1	DRY	NONE	2014-05-12	1	12.36	HOJARASCA	HEXAPODA	COLLEMBOLA	ENTOMOBRYOMORPHA	ENTOMOBRYOMORPHA	1.5	32.2581	NA	51	0
P1	1	DRY	NONE	2014-05-12	1	12.36	HOJARASCA	HEXAPODA	COLLEMBOLA	ENTOMOBRYOMORPHA	ENTOMOBRYOMORPHA	1.5	32.2581	NA	51	0
P1	1	DRY	NONE	2014-05-12	1	12.36	HOJARASCA	HEXAPODA	COLLEMBOLA	ENTOMOBRYOMORPHA	ENTOMOBRYOMORPHA	4	32.2581	NA	51	0
P1	1	DRY	NONE	2014-05-12	1	12.36	HOJARASCA	HEXAPODA	COLLEMBOLA	ENTOMOBRYOMORPHA	ENTOMOBRYOMORPHA	1	32.2581	NA	51	0
P1	1	DRY	NONE	2014-05-12	1	12.36	HOJARASCA	HEXAPODA	COLLEMBOLA	ENTOMOBRYOMORPHA	ENTOMOBRYOMORPHA	2	32.2581	NA	51	0
P1	1	DRY	NONE	2014-05-12	1	12.36	HOJARASCA	HEXAPODA	COLLEMBOLA	ENTOMOBRYOMORPHA	ENTOMOBRYOMORPHA	1.5	32.2581	NA	51	0
P1	1	DRY	NONE	2014-05-12	1	12.36	HOJARASCA	HEXAPODA	COLLEMBOLA	ENTOMOBRYOMORPHA	ENTOMOBRYOMORPHA	1.5	32.2581	NA	51	0
P1	1	DRY	NONE	2014-05-12	1	12.36	HOJARASCA	HEXAPODA	COLLEMBOLA	ENTOMOBRYOMORPHA	ENTOMOBRYOMORPHA	1	32.2581	NA	51	0
P1	1	DRY	NONE	2014-05-12	1	12.36	HOJARASCA	HEXAPODA	COLLEMBOLA	ENTOMOBRYOMORPHA	ENTOMOBRYOMORPHA	1	32.2581	NA	51	0
P1	1	DRY	NONE	2014-05-12	1	12.36	HOJARASCA	HEXAPODA	COLLEMBOLA	ENTOMOBRYOMORPHA	ENTOMOBRYOMORPHA	2.5	32.2581	NA	51	0
P1	1	DRY	NONE	2014-05-12	1	12.36	HOJARASCA	HEXAPODA	COLLEMBOLA	ENTOMOBRYOMORPHA	ENTOMOBRYOMORPHA	1.5	32.2581	NA	51	0
P1	1	DRY	NONE	2014-05-12	1	12.36	HOJARASCA	HEXAPODA	COLLEMBOLA	ENTOMOBRYOMORPHA	ENTOMOBRYOMORPHA	1.5	32.2581	NA	51	0
P1	1	DRY	NONE	2014-05-12	1	12.36	HOJARASCA	HEXAPODA	COLLEMBOLA	ENTOMOBRYOMORPHA	ENTOMOBRYOMORPHA	1	32.2581	NA	51	0
P1	1	DRY	NONE	2014-05-12	1	12.36	HOJARASCA	HEXAPODA	COLLEMBOLA	ENTOMOBRYOMORPHA	ENTOMOBRYOMORPHA	1	32.2581	NA	51	0
P1	1	DRY	NONE	2014-05-12	1	12.36	HOJARASCA	HEXAPODA	COLLEMBOLA	ENTOMOBRYOMORPHA	ENTOMOBRYOMORPHA	3	32.2581	NA	51	0
P1	1	DRY	NONE	2014-05-12	1	12.36	HOJARASCA	HEXAPODA	COLLEMBOLA	ENTOMOBRYOMORPHA	ENTOMOBRYOMORPHA	1	32.2581	NA	51	0
P1	1	DRY	NONE	2014-05-12	1	12.36	HOJARASCA	HEXAPODA	COLLEMBOLA	ENTOMOBRYOMORPHA	ENTOMOBRYOMORPHA	1	32.2581	NA	51	0
P1	1	DRY	NONE	2014-05-12	1	12.36	HOJARASCA	HEXAPODA	COLLEMBOLA	ENTOMOBRYOMORPHA	ENTOMOBRYOMORPHA	1	32.2581	NA	51	0
P1	1	DRY	NONE	2014-05-12	1	12.36	HOJARASCA	HEXAPODA	COLLEMBOLA	ENTOMOBRYOMORPHA	ENTOMOBRYOMORPHA	2	32.2581	NA	51	0
P1	1	DRY	NONE	2014-05-12	1	12.36	HOJARASCA	HEXAPODA	COLLEMBOLA	ENTOMOBRYOMORPHA	ENTOMOBRYOMORPHA	0.5	32.2581	NA	51	0
P1	1	DRY	NONE	2014-05-12	1	12.36	HOJARASCA	HEXAPODA	COLLEMBOLA	ENTOMOBRYOMORPHA	ENTOMOBRYOMORPHA	3	32.2581	NA	51	0
P1	1	DRY	NONE	2014-05-12	1	12.36	HOJARASCA	HEXAPODA	COLLEMBOLA	ENTOMOBRYOMORPHA	ENTOMOBRYOMORPHA	3	32.2581	NA	51	0
P1	1	DRY	NONE	2014-05-12	1	12.36	HOJARASCA	HEXAPODA	COLLEMBOLA	ENTOMOBRYOMORPHA	ENTOMOBRYOMORPHA	0.5	32.2581	NA	51	0
P1	1	DRY	NONE	2014-05-12	1	12.36	HOJARASCA	HEXAPODA	COLLEMBOLA	ENTOMOBRYOMORPHA	ENTOMOBRYOMORPHA	1.5	32.2581	NA	51	0
P1	1	DRY	NONE	2014-05-12	1	12.36	HOJARASCA	HEXAPODA	COLLEMBOLA	ENTOMOBRYOMORPHA	ENTOMOBRYOMORPHA	0.5	32.2581	NA	51	0
P1	1	DRY	NONE	2014-05-12	1	12.36	HOJARASCA	HEXAPODA	COLLEMBOLA	ENTOMOBRYOMORPHA	ENTOMOBRYOMORPHA	1.5	32.2581	NA	51	0
P1	1	DRY	NONE	2014-05-12	1	12.36	HOJARASCA	HEXAPODA	COLLEMBOLA	ENTOMOBRYOMORPHA	ENTOMOBRYOMORPHA	1.5	32.2581	NA	51	0
P1	1	DRY	NONE	2014-05-12	1	12.36	HOJARASCA	HEXAPODA	COLLEMBOLA	ENTOMOBRYOMORPHA	ENTOMOBRYOMORPHA	3	32.2581	NA	51	0
P1	1	DRY	NONE	2014-05-12	1	12.36	HOJARASCA	HEXAPODA	COLLEMBOLA	ENTOMOBRYOMORPHA	ENTOMOBRYOMORPHA	1.5	32.2581	NA	51	0
P1	1	DRY	NONE	2014-05-12	1	12.36	HOJARASCA	HEXAPODA	COLLEMBOLA	ENTOMOBRYOMORPHA	ENTOMOBRYOMORPHA	2	32.2581	NA	51	0
P1	1	DRY	NONE	2014-05-12	1	12.36	HOJARASCA	HEXAPODA	COLLEMBOLA	ENTOMOBRYOMORPHA	ENTOMOBRYOMORPHA	1.5	32.2581	NA	51	0
P1	1	DRY	NONE	2014-05-12	1	12.36	HOJARASCA	HEXAPODA	COLLEMBOLA	ENTOMOBRYOMORPHA	ENTOMOBRYOMORPHA	0.5	32.2581	NA	51	0
P1	1	DRY	NONE	2014-05-12	1	12.36	HOJARASCA	HEXAPODA	COLLEMBOLA	PODUROMORPHA	PODUROMORPHA	1	32.2581	NA	51	0
P1	1	DRY	NONE	2014-05-12	1	12.36	HOJARASCA	HEXAPODA	COLLEMBOLA	PODUROMORPHA	PODUROMORPHA	0.5	32.2581	NA	51	0
P1	1	DRY	NONE	2014-05-12	1	12.36	HOJARASCA	HEXAPODA	COLLEMBOLA	PODUROMORPHA	PODUROMORPHA	0.5	32.2581	NA	51	0
P1	1	DRY	NONE	2014-05-12	1	12.36	HOJARASCA	HEXAPODA	COLLEMBOLA	PODUROMORPHA	PODUROMORPHA	1	32.2581	NA	51	0
P1	1	DRY	NONE	2014-05-12	1	12.36	HOJARASCA	HEXAPODA	COLLEMBOLA	PODUROMORPHA	PODUROMORPHA	1	32.2581	NA	51	0
P1	1	DRY	NONE	2014-05-12	1	12.36	HOJARASCA	HEXAPODA	COLLEMBOLA	SYMPHYPLEONA	SYMPHYPLEONA	0.5	32.2581	NA	51	0
P1	1	DRY	NONE	2014-05-12	1	12.36	HOJARASCA	ARACHNIDA	ACARINA	ORIBATIDA	PHTHIRACAROIDEA	1.5	32.2581	NA	51	0
P1	1	DRY	NONE	2014-05-12	1	12.36	HOJARASCA	ARACHNIDA	ACARINA	ORIBATIDA	PHTHIRACAROIDEA	1.5	32.2581	NA	51	0
P1	1	DRY	NONE	2014-05-12	1	12.36	HOJARASCA	ARACHNIDA	ACARINA	ORIBATIDA	PHTHIRACAROIDEA	1	32.2581	NA	51	0
P1	1	DRY	NONE	2014-05-12	1	12.36	HOJARASCA	ARACHNIDA	ACARINA	ORIBATIDA	PHTHIRACAROIDEA	1.5	32.2581	NA	51	0
P1	1	DRY	NONE	2014-05-12	1	12.36	HOJARASCA	ARACHNIDA	ACARINA	ORIBATIDA	PHTHIRACAROIDEA	1	32.2581	NA	51	0
P1	1	DRY	NONE	2014-05-12	1	12.36	HOJARASCA	ARACHNIDA	ACARINA	ORIBATIDA	PHTHIRACAROIDEA	2	32.2581	NA	51	0
P1	1	DRY	NONE	2014-05-12	1	12.36	HOJARASCA	ARACHNIDA	ACARINA	ORIBATIDA	PHTHIRACAROIDEA	0.5	32.2581	NA	51	0
P1	1	DRY	NONE	2014-05-12	1	12.36	HOJARASCA	ARACHNIDA	ACARINA	ORIBATIDA	PHTHIRACAROIDEA	1	32.2581	NA	51	0
P1	1	DRY	NONE	2014-05-12	1	12.36	HOJARASCA	ARACHNIDA	ACARINA	ORIBATIDA	PHTHIRACAROIDEA	1.5	32.2581	NA	51	0
P1	1	DRY	NONE	2014-05-12	1	12.36	HOJARASCA	ARACHNIDA	ACARINA	ORIBATIDA	PHTHIRACAROIDEA	1	32.2581	NA	51	0
P1	1	DRY	NONE	2014-05-12	1	12.36	HOJARASCA	ARACHNIDA	ACARINA	ORIBATIDA	PHTHIRACAROIDEA	1	32.2581	NA	51	0
P1	1	DRY	NONE	2014-05-12	1	12.36	HOJARASCA	ARACHNIDA	ACARINA	ORIBATIDA	PHTHIRACAROIDEA	0.5	32.2581	NA	51	0
P1	1	DRY	NONE	2014-05-12	1	12.36	HOJARASCA	ARACHNIDA	ACARINA	ORIBATIDA	PHTHIRACAROIDEA	1	32.2581	NA	51	0
P1	1	DRY	NONE	2014-05-12	1	12.36	HOJARASCA	ARACHNIDA	ACARINA	ORIBATIDA	PHTHIRACAROIDEA	1	32.2581	NA	51	0
P1	1	DRY	NONE	2014-05-12	1	12.36	HOJARASCA	ARACHNIDA	ACARINA	ORIBATIDA	PHTHIRACAROIDEA	1	32.2581	NA	51	0
P1	1	DRY	NONE	2014-05-12	1	12.36	HOJARASCA	ARACHNIDA	ACARINA	ORIBATIDA	PHTHIRACAROIDEA	0.5	32.2581	NA	51	0
P1	1	DRY	NONE	2014-05-12	1	12.36	HOJARASCA	ARACHNIDA	ACARINA	ORIBATIDA	PHTHIRACAROIDEA	1.5	32.2581	NA	51	0
P1	1	DRY	NONE	2014-05-12	1	12.36	HOJARASCA	ARACHNIDA	ACARINA	ORIBATIDA	PHTHIRACAROIDEA	1	32.2581	NA	51	0
P1	1	DRY	NONE	2014-05-12	1	12.36	HOJARASCA	ARACHNIDA	ACARINA	ORIBATIDA	PHTHIRACAROIDEA	0.5	32.2581	NA	51	0
P1	1	DRY	NONE	2014-05-12	1	12.36	HOJARASCA	ARACHNIDA	ACARINA	ORIBATIDA	PHTHIRACAROIDEA	0.5	32.2581	NA	51	0
P1	1	DRY	NONE	2014-05-12	1	12.36	HOJARASCA	ARACHNIDA	ACARINA	ORIBATIDA	DAMAEOIDEA	1	32.2581	NA	51	0
P1	1	DRY	NONE	2014-05-12	1	12.36	HOJARASCA	ARACHNIDA	ACARINA	ORIBATIDA	DAMAEOIDEA	1	32.2581	NA	51	0
P1	1	DRY	NONE	2014-05-12	1	12.36	HOJARASCA	ARACHNIDA	ACARINA	ORIBATIDA	DAMAEOIDEA	1	32.2581	NA	51	0
P1	1	DRY	NONE	2014-05-12	1	12.36	HOJARASCA	ARACHNIDA	ACARINA	ORIBATIDA	DAMAEOIDEA	1	32.2581	NA	51	0
P1	1	DRY	NONE	2014-05-12	1	12.36	HOJARASCA	ARACHNIDA	ACARINA	ORIBATIDA	DAMAEOIDEA	1	32.2581	NA	51	0
P1	1	DRY	NONE	2014-05-12	1	12.36	HOJARASCA	ARACHNIDA	ACARINA	ORIBATIDA	DAMAEOIDEA	1	32.2581	NA	51	0
P1	1	DRY	NONE	2014-05-12	1	12.36	HOJARASCA	ARACHNIDA	ACARINA	ORIBATIDA	DAMAEOIDEA	1	32.2581	NA	51	0
P1	1	DRY	NONE	2014-05-12	1	12.36	HOJARASCA	ARACHNIDA	ACARINA	ORIBATIDA	ACHIPTEROIDEA	1	32.2581	NA	51	0
P1	1	DRY	NONE	2014-05-12	1	12.36	HOJARASCA	ARACHNIDA	ACARINA	ORIBATIDA	ACHIPTEROIDEA	1	32.2581	NA	51	0
P1	1	DRY	NONE	2014-05-12	1	12.36	HOJARASCA	ARACHNIDA	ACARINA	ORIBATIDA	ACHIPTEROIDEA	1	32.2581	NA	51	0
P1	1	DRY	NONE	2014-05-12	1	12.36	HOJARASCA	ARACHNIDA	ACARINA	ORIBATIDA	ACHIPTEROIDEA	1	32.2581	NA	51	0
P1	1	DRY	NONE	2014-05-12	1	12.36	HOJARASCA	ARACHNIDA	ACARINA	ORIBATIDA	ACHIPTEROIDEA	1	32.2581	NA	51	0
P1	1	DRY	NONE	2014-05-12	1	12.36	HOJARASCA	ARACHNIDA	ACARINA	ORIBATIDA	ACHIPTEROIDEA	1	32.2581	NA	51	0
P1	1	DRY	NONE	2014-05-12	1	12.36	HOJARASCA	ARACHNIDA	ACARINA	ORIBATIDA	ACHIPTEROIDEA	1	32.2581	NA	51	0
P1	1	DRY	NONE	2014-05-12	1	12.36	HOJARASCA	ARACHNIDA	ACARINA	ORIBATIDA	ACHIPTEROIDEA	1	32.2581	NA	51	0
P1	1	DRY	NONE	2014-05-12	1	12.36	HOJARASCA	ARACHNIDA	ACARINA	ORIBATIDA	ACHIPTEROIDEA	1	32.2581	NA	51	0
P1	1	DRY	NONE	2014-05-12	1	12.36	HOJARASCA	ARACHNIDA	ACARINA	ORIBATIDA	ACHIPTEROIDEA	1	32.2581	NA	51	0
P1	1	DRY	NONE	2014-05-12	1	12.36	HOJARASCA	ARACHNIDA	ACARINA	ORIBATIDA	ACHIPTEROIDEA	1	32.2581	NA	51	0
P1	1	DRY	NONE	2014-05-12	1	12.36	HOJARASCA	ARACHNIDA	ACARINA	ORIBATIDA	ORIBATIDA_OTROS	0.5	32.2581	NA	51	0
P1	1	DRY	NONE	2014-05-12	1	12.36	HOJARASCA	ARACHNIDA	ACARINA	ORIBATIDA	ORIBATIDA_OTROS	1	32.2581	NA	51	0
P1	1	DRY	NONE	2014-05-12	1	12.36	HOJARASCA	ARACHNIDA	ACARINA	ORIBATIDA	ORIBATIDA_OTROS	1	32.2581	NA	51	0
P1	1	DRY	NONE	2014-05-12	1	12.36	HOJARASCA	ARACHNIDA	ACARINA	ORIBATIDA	ORIBATIDA_OTROS	0.5	32.2581	NA	51	0
P1	1	DRY	NONE	2014-05-12	1	12.36	HOJARASCA	ARACHNIDA	ACARINA	ORIBATIDA	ORIBATIDA_OTROS	0.5	32.2581	NA	51	0
P1	1	DRY	NONE	2014-05-12	1	12.36	HOJARASCA	ARACHNIDA	ACARINA	ORIBATIDA	ORIBATIDA_OTROS	0.5	32.2581	NA	51	0
P1	1	DRY	NONE	2014-05-12	1	12.36	HOJARASCA	ARACHNIDA	ACARINA	ORIBATIDA	ORIBATIDA_OTROS	0.5	32.2581	NA	51	0
P1	1	DRY	NONE	2014-05-12	1	12.36	HOJARASCA	ARACHNIDA	ACARINA	ORIBATIDA	ORIBATIDA_OTROS	0.5	32.2581	NA	51	0
P1	1	DRY	NONE	2014-05-12	1	12.36	HOJARASCA	ARACHNIDA	ACARINA	ORIBATIDA	ORIBATIDA_OTROS	1	32.2581	NA	51	0
P1	1	DRY	NONE	2014-05-12	1	12.36	HOJARASCA	ARACHNIDA	ACARINA	ORIBATIDA	ORIBATIDA_OTROS	1	32.2581	NA	51	0
P1	1	DRY	NONE	2014-05-12	1	12.36	HOJARASCA	ARACHNIDA	ACARINA	ORIBATIDA	ORIBATIDA_OTROS	1	32.2581	NA	51	0
P1	1	DRY	NONE	2014-05-12	1	12.36	HOJARASCA	ARACHNIDA	ACARINA	ORIBATIDA	ORIBATIDA_OTROS	0.5	32.2581	NA	51	0
P1	1	DRY	NONE	2014-05-12	1	12.36	HOJARASCA	ARACHNIDA	ACARINA	ORIBATIDA	ORIBATIDA_OTROS	0.5	32.2581	NA	51	0
P1	1	DRY	NONE	2014-05-12	1	12.36	HOJARASCA	ARACHNIDA	ACARINA	ORIBATIDA	ORIBATIDA_OTROS	1	32.2581	NA	51	0
P1	1	DRY	NONE	2014-05-12	1	12.36	HOJARASCA	ARACHNIDA	ACARINA	ORIBATIDA	ORIBATIDA_OTROS	1	32.2581	NA	51	0
P1	1	DRY	NONE	2014-05-12	1	12.36	HOJARASCA	ARACHNIDA	ACARINA	ORIBATIDA	ORIBATIDA_OTROS	0.5	32.2581	NA	51	0
P1	1	DRY	NONE	2014-05-12	1	12.36	HOJARASCA	ARACHNIDA	ACARINA	ORIBATIDA	ORIBATIDA_OTROS	0.5	32.2581	NA	51	0
P1	1	DRY	NONE	2014-05-12	1	12.36	HOJARASCA	ARACHNIDA	ACARINA	ORIBATIDA	ORIBATIDA_OTROS	0.5	32.2581	NA	51	0
P1	1	DRY	NONE	2014-05-12	1	12.36	HOJARASCA	ARACHNIDA	ACARINA	ORIBATIDA	ORIBATIDA_OTROS	0.5	32.2581	NA	51	0
P1	1	DRY	NONE	2014-05-12	1	12.36	HOJARASCA	ARACHNIDA	ACARINA	ORIBATIDA	ORIBATIDA_OTROS	1	32.2581	NA	51	0
P1	1	DRY	NONE	2014-05-12	1	12.36	HOJARASCA	ARACHNIDA	ACARINA	ORIBATIDA	ORIBATIDA_OTROS	0.5	32.2581	NA	51	0
P1	1	DRY	NONE	2014-05-12	1	12.36	HOJARASCA	ARACHNIDA	ACARINA	ORIBATIDA	ORIBATIDA_OTROS	1	32.2581	NA	51	0
P1	1	DRY	NONE	2014-05-12	1	12.36	HOJARASCA	ARACHNIDA	ACARINA	ORIBATIDA	ORIBATIDA_OTROS	0.5	32.2581	NA	51	0
P1	1	DRY	NONE	2014-05-12	1	12.36	HOJARASCA	ARACHNIDA	ACARINA	ORIBATIDA	ORIBATIDA_OTROS	0.5	32.2581	NA	51	0
P1	1	DRY	NONE	2014-05-12	1	12.36	HOJARASCA	ARACHNIDA	ACARINA	ORIBATIDA	ORIBATIDA_OTROS	0.5	32.2581	NA	51	0
P1	1	DRY	NONE	2014-05-12	1	12.36	HOJARASCA	ARACHNIDA	ACARINA	ORIBATIDA	ORIBATIDA_OTROS	1	32.2581	NA	51	0
P1	1	DRY	NONE	2014-05-12	1	12.36	HOJARASCA	ARACHNIDA	ACARINA	MESOSTIGMATA	GAMASINA	0.5	32.2581	NA	51	0
P1	1	DRY	NONE	2014-05-12	1	12.36	HOJARASCA	ARACHNIDA	ACARINA	MESOSTIGMATA	GAMASINA	1	32.2581	NA	51	0
P1	1	DRY	NONE	2014-05-12	1	12.36	HOJARASCA	ARACHNIDA	ACARINA	MESOSTIGMATA	GAMASINA	1	32.2581	NA	51	0
P1	1	DRY	NONE	2014-05-12	1	12.36	HOJARASCA	ARACHNIDA	ACARINA	MESOSTIGMATA	GAMASINA	0.5	32.2581	NA	51	0
P1	1	DRY	NONE	2014-05-12	1	12.36	HOJARASCA	ARACHNIDA	ACARINA	MESOSTIGMATA	GAMASINA	1	32.2581	NA	51	0
P1	1	DRY	NONE	2014-05-12	1	12.36	HOJARASCA	ARACHNIDA	ACARINA	MESOSTIGMATA	GAMASINA	0.5	32.2581	NA	51	0
P1	1	DRY	NONE	2014-05-12	1	12.36	HOJARASCA	ARACHNIDA	ACARINA	MESOSTIGMATA	GAMASINA	1	32.2581	NA	51	0
P1	1	DRY	NONE	2014-05-12	1	12.36	HOJARASCA	ARACHNIDA	ACARINA	MESOSTIGMATA	GAMASINA	1	32.2581	NA	51	0
P1	1	DRY	NONE	2014-05-12	1	12.36	HOJARASCA	ARACHNIDA	ACARINA	MESOSTIGMATA	GAMASINA	1	32.2581	NA	51	0
P1	1	DRY	NONE	2014-05-12	1	12.36	HOJARASCA	ARACHNIDA	ACARINA	MESOSTIGMATA	GAMASINA	1	32.2581	NA	51	0
P1	1	DRY	NONE	2014-05-12	1	12.36	HOJARASCA	ARACHNIDA	ACARINA	MESOSTIGMATA	GAMASINA	1	32.2581	NA	51	0
P1	1	DRY	NONE	2014-05-12	1	12.36	HOJARASCA	ARACHNIDA	ACARINA	MESOSTIGMATA	GAMASINA	0.5	32.2581	NA	51	0
P1	1	DRY	NONE	2014-05-12	1	12.36	HOJARASCA	ARACHNIDA	ACARINA	MESOSTIGMATA	GAMASINA	1	32.2581	NA	51	0
P1	1	DRY	NONE	2014-05-12	1	12.36	HOJARASCA	ARACHNIDA	ACARINA	MESOSTIGMATA	GAMASINA	1	32.2581	NA	51	0
P1	1	DRY	NONE	2014-05-12	1	12.36	HOJARASCA	ARACHNIDA	ACARINA	MESOSTIGMATA	GAMASINA	1	32.2581	NA	51	0
P1	1	DRY	NONE	2014-05-12	1	12.36	HOJARASCA	ARACHNIDA	ACARINA	MESOSTIGMATA	GAMASINA	0.5	32.2581	NA	51	0
P1	1	DRY	NONE	2014-05-12	1	12.36	HOJARASCA	ARACHNIDA	ACARINA	MESOSTIGMATA	GAMASINA	1	32.2581	NA	51	0
P1	1	DRY	NONE	2014-05-12	1	12.36	HOJARASCA	ARACHNIDA	ACARINA	MESOSTIGMATA	GAMASINA	0.5	32.2581	NA	51	0
P1	1	DRY	NONE	2014-05-12	1	12.36	HOJARASCA	ARACHNIDA	ACARINA	MESOSTIGMATA	GAMASINA	1	32.2581	NA	51	0
P1	1	DRY	NONE	2014-05-12	1	12.36	HOJARASCA	ARACHNIDA	ACARINA	MESOSTIGMATA	GAMASINA	0.5	32.2581	NA	51	0
P1	1	DRY	NONE	2014-05-12	1	12.36	HOJARASCA	ARACHNIDA	ACARINA	MESOSTIGMATA	GAMASINA	1	32.2581	NA	51	0
P1	1	DRY	NONE	2014-05-12	1	12.36	HOJARASCA	ARACHNIDA	ACARINA	MESOSTIGMATA	GAMASINA	1.5	32.2581	NA	51	0
P1	1	DRY	NONE	2014-05-12	1	12.36	HOJARASCA	ARACHNIDA	ACARINA	MESOSTIGMATA	GAMASINA	0.5	32.2581	NA	51	0
P1	1	DRY	NONE	2014-05-12	1	12.36	HOJARASCA	ARACHNIDA	ACARINA	MESOSTIGMATA	GAMASINA	1.5	32.2581	NA	51	0
P1	1	DRY	NONE	2014-05-12	1	12.36	HOJARASCA	ARACHNIDA	ACARINA	MESOSTIGMATA	GAMASINA	0.5	32.2581	NA	51	0
P1	1	DRY	NONE	2014-05-12	1	12.36	HOJARASCA	ARACHNIDA	ACARINA	MESOSTIGMATA	GAMASINA	0.5	32.2581	NA	51	0
P1	1	DRY	NONE	2014-05-12	1	12.36	HOJARASCA	ARACHNIDA	ACARINA	MESOSTIGMATA	GAMASINA	0.5	32.2581	NA	51	0
P1	1	DRY	NONE	2014-05-12	1	12.36	HOJARASCA	ARACHNIDA	ACARINA	MESOSTIGMATA	GAMASINA	0.5	32.2581	NA	51	0
P1	1	DRY	NONE	2014-05-12	1	12.36	HOJARASCA	ARACHNIDA	ACARINA	MESOSTIGMATA	GAMASINA	1	32.2581	NA	51	0
P1	1	DRY	NONE	2014-05-12	1	12.36	HOJARASCA	ARACHNIDA	ACARINA	MESOSTIGMATA	GAMASINA	1.5	32.2581	NA	51	0
P1	1	DRY	NONE	2014-05-12	1	12.36	HOJARASCA	ARACHNIDA	ACARINA	MESOSTIGMATA	GAMASINA	0.5	32.2581	NA	51	0
P1	1	DRY	NONE	2014-05-12	1	12.36	HOJARASCA	ARACHNIDA	ACARINA	MESOSTIGMATA	GAMASINA	0.5	32.2581	NA	51	0
P1	1	DRY	NONE	2014-05-12	1	12.36	HOJARASCA	ARACHNIDA	ACARINA	MESOSTIGMATA	GAMASINA	1	32.2581	NA	51	0
P1	1	DRY	NONE	2014-05-12	1	12.36	HOJARASCA	ARACHNIDA	ACARINA	MESOSTIGMATA	UROPODINA	1	32.2581	NA	51	0
P1	1	DRY	NONE	2014-05-12	1	12.36	HOJARASCA	ARACHNIDA	ACARINA	PROSTIGMATA	LABIDOSTOMATOIDEA	1	32.2581	NA	51	0
P1	1	DRY	NONE	2014-05-12	1	12.36	HOJARASCA	ARACHNIDA	ACARINA	PROSTIGMATA	LABIDOSTOMATOIDEA	1	32.2581	NA	51	0
P1	1	DRY	NONE	2014-05-12	1	12.36	HOJARASCA	ARACHNIDA	ACARINA	PROSTIGMATA	LABIDOSTOMATOIDEA	0.5	32.2581	NA	51	0
P1	1	DRY	NONE	2014-05-12	1	12.36	HOJARASCA	ARACHNIDA	ACARINA	PROSTIGMATA	PROSTIGMATA_OTROS	0.5	32.2581	NA	51	0
P1	1	DRY	NONE	2014-05-12	1	12.36	HOJARASCA	ARACHNIDA	ACARINA	PROSTIGMATA	PROSTIGMATA_OTROS	0.5	32.2581	NA	51	0
P1	1	DRY	NONE	2014-05-12	1	12.36	HOJARASCA	ARACHNIDA	ACARINA	PROSTIGMATA	PROSTIGMATA_OTROS	0.5	32.2581	NA	51	0
P1	1	DRY	NONE	2014-05-12	1	12.36	HOJARASCA	ARACHNIDA	ACARINA	PROSTIGMATA	PROSTIGMATA_OTROS	0.5	32.2581	NA	51	0
P1	1	DRY	NONE	2014-05-12	1	12.36	HOJARASCA	ARACHNIDA	ARANEIDA	ARANEIDA	TELA	1	32.2581	NA	51	0
P1	1	DRY	NONE	2014-05-12	1	12.36	HOJARASCA	ARACHNIDA	ARANEIDA	ARANEIDA	TELA	2	32.2581	NA	51	0
P1	1	DRY	NONE	2014-05-12	1	12.36	HOJARASCA	ARACHNIDA	PSEUDOSCORPIONIDA	PSEUDOSCORPIONIDA	PSEUDOSCORPIONIDA	2	32.2581	NA	51	0
P1	1	DRY	NONE	2014-05-12	1	12.36	HOJARASCA	ARACHNIDA	PSEUDOSCORPIONIDA	PSEUDOSCORPIONIDA	PSEUDOSCORPIONIDA	2.5	32.2581	NA	51	0
P1	1	DRY	NONE	2014-05-12	1	12.36	HOJARASCA	ARACHNIDA	PSEUDOSCORPIONIDA	PSEUDOSCORPIONIDA	PSEUDOSCORPIONIDA	1	32.2581	NA	51	0
P1	1	DRY	NONE	2014-05-12	1	12.36	HOJARASCA	ARACHNIDA	PSEUDOSCORPIONIDA	PSEUDOSCORPIONIDA	PSEUDOSCORPIONIDA	2	32.2581	NA	51	0
P1	1	DRY	NONE	2014-05-12	1	12.36	HOJARASCA	ARACHNIDA	PSEUDOSCORPIONIDA	PSEUDOSCORPIONIDA	PSEUDOSCORPIONIDA	2	32.2581	NA	51	0
P1	1	DRY	NONE	2014-05-12	1	12.36	HOJARASCA	ARACHNIDA	PSEUDOSCORPIONIDA	PSEUDOSCORPIONIDA	PSEUDOSCORPIONIDA	2	32.2581	NA	51	0
P1	1	DRY	NONE	2014-05-12	1	12.36	HOJARASCA	HEXAPODA	DIPLURA	CAMPODEIDAE	CAMPODEIDAE	4	32.2581	NA	51	0
P1	1	DRY	NONE	2014-05-12	1	12.36	HOJARASCA	HEXAPODA	DIPLURA	CAMPODEIDAE	CAMPODEIDAE	3	32.2581	NA	51	0
P1	1	DRY	NONE	2014-05-12	1	12.36	HOJARASCA	HEXAPODA	DIPLURA	CAMPODEIDAE	CAMPODEIDAE	4	32.2581	NA	51	0
P1	1	DRY	NONE	2014-05-12	1	12.36	HOJARASCA	HEXAPODA	DIPLURA	CAMPODEIDAE	CAMPODEIDAE	4	32.2581	NA	51	0
P1	1	DRY	NONE	2014-05-12	1	12.36	HOJARASCA	MYRIAPODA	CHILOPODA	GEOPHILOMORPHA	GEOPHILOMORPHA	22	32.2581	NA	51	0
P1	1	DRY	NONE	2014-05-12	1	12.36	HOJARASCA	MYRIAPODA	CHILOPODA	GEOPHILOMORPHA	GEOPHILOMORPHA	10	32.2581	NA	51	0
P1	1	DRY	NONE	2014-05-12	1	12.36	HOJARASCA	MYRIAPODA	CHILOPODA	LITHOBIOMORPHA	LITHOBIOMORPHA	10	32.2581	NA	51	0
P1	1	DRY	NONE	2014-05-12	1	12.36	HOJARASCA	MYRIAPODA	SYMPHYLA	SYMPHYLA	SYMPHYLA	3	32.2581	NA	51	0
P1	1	DRY	NONE	2014-05-12	1	12.36	HOJARASCA	HEXAPODA	COLEOPTERA	STAPHYLINIDAE	STAPHYLINIDAE	4	32.2581	NA	51	0
P1	1	DRY	NONE	2014-05-12	1	12.36	HOJARASCA	HEXAPODA	LARVAS	LARVAS_OTROS	LARVAS_OTROS	1.5	32.2581	NA	51	0
P1	1	DRY	NONE	2014-05-12	1	12.36	HOJARASCA	HEXAPODA	LARVAS	LARVAS_OTROS	LARVAS_OTROS	5	32.2581	NA	51	0
P1	1	DRY	NONE	2014-05-12	1	12.36	HOJARASCA	HEXAPODA	LARVAS	LARVAS_OTROS	LARVAS_OTROS	1.5	32.2581	NA	51	0
P1	1	DRY	NONE	2014-05-12	1	12.36	HOJARASCA	HEXAPODA	LARVAS	LARVAS_OTROS	LARVAS_OTROS	8	32.2581	NA	51	0
P1	1	DRY	NONE	2014-05-12	1	12.36	HOJARASCA	HEXAPODA	LARVAS	LARVAS_OTROS	LARVAS_OTROS	9	32.2581	NA	51	0
P1	1	DRY	NONE	2014-05-12	1	12.36	HOJARASCA	MOLLUSCA	GASTROPODA	PULMONATA	CARACOL	1.5	32.2581	NA	51	0
P1	1	DRY	NONE	2014-05-12	1	12.36	HOJARASCA	MOLLUSCA	GASTROPODA	PULMONATA	CARACOL	1.5	32.2581	NA	51	0
P1	1	DRY	NONE	2014-05-12	1	12.36	HOJARASCA	MOLLUSCA	GASTROPODA	PULMONATA	CARACOL	1.5	32.2581	NA	51	0
P1	1	DRY	NONE	2014-05-12	1	12.36	HOJARASCA	MOLLUSCA	GASTROPODA	PULMONATA	CARACOL	1.5	32.2581	NA	51	0
P1	1	DRY	NONE	2014-05-12	1	12.36	HOJARASCA	MOLLUSCA	GASTROPODA	PULMONATA	CARACOL	1.5	32.2581	NA	51	0
P1	1	DRY	NONE	2014-05-12	1	12.36	HOJARASCA	MOLLUSCA	GASTROPODA	PULMONATA	CARACOL	1	32.2581	NA	51	0
P1	1	DRY	NONE	2014-05-12	1	12.36	HOJARASCA	MOLLUSCA	GASTROPODA	PULMONATA	CARACOL	1.5	32.2581	NA	51	0
P1	1	DRY	NONE	2014-05-12	1	12.36	HOJARASCA	MOLLUSCA	GASTROPODA	PULMONATA	CARACOL	1.5	32.2581	NA	51	0
P1	1	DRY	NONE	2014-05-12	1	12.36	HOJARASCA	MOLLUSCA	GASTROPODA	PULMONATA	CARACOL	2	32.2581	NA	51	0
P1	1	DRY	NONE	2014-05-12	1	12.36	HOJARASCA	MOLLUSCA	GASTROPODA	PULMONATA	CARACOL	1.5	32.2581	NA	51	0
P1	1	DRY	NONE	2014-05-12	1	12.36	HOJARASCA	MOLLUSCA	GASTROPODA	PULMONATA	CARACOL	1.5	32.2581	NA	51	0
P1	1	DRY	NONE	2014-05-12	1	12.36	HOJARASCA	MOLLUSCA	GASTROPODA	PULMONATA	CARACOL	2	32.2581	NA	51	0
P1	1	DRY	NONE	2014-05-12	1	12.36	HOJARASCA	MOLLUSCA	GASTROPODA	PULMONATA	CARACOL	1.5	32.2581	NA	51	0
P1	1	DRY	NONE	2014-05-12	1	12.36	HOJARASCA	MOLLUSCA	GASTROPODA	PULMONATA	BABOSA	10	32.2581	NA	51	0
P1	1	DRY	NONE	2014-05-12	1	12.36	HOJARASCA	MOLLUSCA	GASTROPODA	PULMONATA	BABOSA	3	32.2581	NA	51	0
P1	1	DRY	NONE	2014-05-12	1	12.36	HOJARASCA	MOLLUSCA	GASTROPODA	PULMONATA	BABOSA	5	32.2581	NA	51	0
P1	2	DRY	MEDIUM	2014-05-26	3	9.44	HAYUCO	ARACHNIDA	ACARINA	ORIBATIDA	PHTHIRACAROIDEA	0.5	39.4737	40.9091	89	15
P1	2	DRY	MEDIUM	2014-05-26	3	9.44	HAYUCO	ARACHNIDA	ACARINA	MESOSTIGMATA	GAMASINA	0.5	39.4737	40.9091	89	15
P1	2	DRY	MEDIUM	2014-05-26	3	9.44	HAYUCO	ARACHNIDA	ACARINA	MESOSTIGMATA	GAMASINA	0.5	39.4737	40.9091	89	15
P1	2	DRY	MEDIUM	2014-05-26	3	9.44	HAYUCO	ARACHNIDA	ACARINA	MESOSTIGMATA	UROPODINA	1	39.4737	40.9091	89	15
P1	2	DRY	MEDIUM	2014-05-26	3	9.44	HAYUCO	ARACHNIDA	ACARINA	ORIBATIDA	PHTHIRACAROIDEA	1.5	39.4737	40.9091	89	15
P1	2	DRY	MEDIUM	2014-05-26	3	9.44	HAYUCO	ARACHNIDA	ACARINA	ORIBATIDA	PHTHIRACAROIDEA	0.5	39.4737	40.9091	89	15
P1	2	DRY	MEDIUM	2014-05-26	3	9.44	HAYUCO	HEXAPODA	COLLEMBOLA	ENTOMOBRYOMORPHA	ENTOMOBRYOMORPHA	0.5	39.4737	40.9091	89	15
P1	2	DRY	MEDIUM	2014-05-26	3	9.44	HAYUCO	ANNELIDA	ENCHYTRAEIDAE	ENCHYTRAEIDAE	ENCHYTRAEIDAE	3	39.4737	40.9091	89	15
P1	2	DRY	MEDIUM	2014-05-26	3	9.44	HAYUCO	HEXAPODA	COLLEMBOLA	ENTOMOBRYOMORPHA	ENTOMOBRYOMORPHA	1	39.4737	40.9091	89	15
P1	2	DRY	MEDIUM	2014-05-26	3	9.44	HAYUCO	ARACHNIDA	ACARINA	ORIBATIDA	PHTHIRACAROIDEA	0.5	39.4737	40.9091	89	15
P1	2	DRY	MEDIUM	2014-05-26	3	9.44	HAYUCO	ARACHNIDA	ACARINA	ORIBATIDA	PHTHIRACAROIDEA	0.5	39.4737	40.9091	89	15
P1	2	DRY	MEDIUM	2014-05-26	3	9.44	HAYUCO	ARACHNIDA	ACARINA	ORIBATIDA	ORIBATIDA_OTROS	0.5	39.4737	40.9091	89	15
P1	2	DRY	MEDIUM	2014-05-26	3	9.44	HAYUCO	ARACHNIDA	ACARINA	ORIBATIDA	PHTHIRACAROIDEA	1.5	39.4737	40.9091	89	15
P1	2	DRY	MEDIUM	2014-05-26	3	9.44	HAYUCO	ARACHNIDA	ACARINA	ORIBATIDA	PHTHIRACAROIDEA	0.5	39.4737	40.9091	89	15
P1	2	DRY	MEDIUM	2014-05-26	3	9.44	HAYUCO	ARACHNIDA	ACARINA	ORIBATIDA	DAMAEOIDEA	1	39.4737	40.9091	89	15
P1	2	DRY	MEDIUM	2014-05-26	3	9.44	HAYUCO	HEXAPODA	COLLEMBOLA	ENTOMOBRYOMORPHA	ENTOMOBRYOMORPHA	0.5	39.4737	40.9091	89	15
P1	2	DRY	MEDIUM	2014-05-26	3	9.44	HAYUCO	HEXAPODA	COLLEMBOLA	ENTOMOBRYOMORPHA	ENTOMOBRYOMORPHA	1.5	39.4737	40.9091	89	15
P1	2	DRY	MEDIUM	2014-05-26	3	9.44	HAYUCO	HEXAPODA	COLLEMBOLA	ENTOMOBRYOMORPHA	ENTOMOBRYOMORPHA	0.5	39.4737	40.9091	89	15
P1	2	DRY	MEDIUM	2014-05-26	3	9.44	HAYUCO	ARACHNIDA	ACARINA	MESOSTIGMATA	GAMASINA	1	39.4737	40.9091	89	15
P1	2	DRY	MEDIUM	2014-05-26	3	9.44	HAYUCO	ARACHNIDA	ACARINA	MESOSTIGMATA	GAMASINA	0.5	39.4737	40.9091	89	15
P1	2	DRY	MEDIUM	2014-05-26	3	9.44	HAYUCO	ANNELIDA	ENCHYTRAEIDAE	ENCHYTRAEIDAE	ENCHYTRAEIDAE	7	39.4737	40.9091	89	15
P1	2	DRY	MEDIUM	2014-05-26	3	9.44	HAYUCO	ARACHNIDA	ACARINA	MESOSTIGMATA	GAMASINA	1	39.4737	40.9091	89	15
P1	2	DRY	MEDIUM	2014-05-26	3	9.44	HAYUCO	ARACHNIDA	ACARINA	MESOSTIGMATA	GAMASINA	0.5	39.4737	40.9091	89	15
P1	2	DRY	MEDIUM	2014-05-26	3	9.44	HAYUCO	HEXAPODA	COLLEMBOLA	ENTOMOBRYOMORPHA	ENTOMOBRYOMORPHA	0.5	39.4737	40.9091	89	15
P1	2	DRY	MEDIUM	2014-05-26	3	9.44	HAYUCO	HEXAPODA	COLLEMBOLA	ENTOMOBRYOMORPHA	ENTOMOBRYOMORPHA	0.5	39.4737	40.9091	89	15
P1	2	DRY	MEDIUM	2014-05-26	3	9.44	HAYUCO	ARACHNIDA	ACARINA	MESOSTIGMATA	GAMASINA	1	39.4737	40.9091	89	15
P1	2	DRY	MEDIUM	2014-05-26	3	9.44	HAYUCO	ARACHNIDA	ACARINA	MESOSTIGMATA	GAMASINA	1	39.4737	40.9091	89	15
P1	2	DRY	MEDIUM	2014-05-26	3	9.44	HAYUCO	ARACHNIDA	ACARINA	MESOSTIGMATA	GAMASINA	1	39.4737	40.9091	89	15
P1	2	DRY	MEDIUM	2014-05-26	3	9.44	HAYUCO	ARACHNIDA	ACARINA	MESOSTIGMATA	GAMASINA	0.5	39.4737	40.9091	89	15
P1	2	DRY	MEDIUM	2014-05-26	3	9.44	HAYUCO	ARACHNIDA	ACARINA	MESOSTIGMATA	GAMASINA	0.5	39.4737	40.9091	89	15
P1	2	DRY	MEDIUM	2014-05-26	3	9.44	HAYUCO	ARACHNIDA	ACARINA	MESOSTIGMATA	GAMASINA	0.5	39.4737	40.9091	89	15
P1	2	DRY	MEDIUM	2014-05-26	3	9.44	HAYUCO	ARACHNIDA	ACARINA	MESOSTIGMATA	GAMASINA	0.5	39.4737	40.9091	89	15
P1	2	DRY	MEDIUM	2014-05-26	3	9.44	HAYUCO	ARACHNIDA	ACARINA	MESOSTIGMATA	GAMASINA	0.5	39.4737	40.9091	89	15
P1	2	DRY	MEDIUM	2014-05-26	3	9.44	HAYUCO	ARACHNIDA	ACARINA	MESOSTIGMATA	UROPODINA	1	39.4737	40.9091	89	15
P1	2	DRY	MEDIUM	2014-05-26	3	9.44	HAYUCO	ANNELIDA	ENCHYTRAEIDAE	ENCHYTRAEIDAE	ENCHYTRAEIDAE	3	39.4737	40.9091	89	15
P1	2	DRY	MEDIUM	2014-05-26	3	9.44	HAYUCO	ANNELIDA	ENCHYTRAEIDAE	ENCHYTRAEIDAE	ENCHYTRAEIDAE	3	39.4737	40.9091	89	15
P1	2	DRY	MEDIUM	2014-05-26	3	9.44	HAYUCO	ARACHNIDA	ACARINA	PROSTIGMATA	PROSTIGMATA_OTROS	0.5	39.4737	40.9091	89	15
P1	2	DRY	MEDIUM	2014-05-26	3	9.44	HAYUCO	HEXAPODA	COLLEMBOLA	ENTOMOBRYOMORPHA	ENTOMOBRYOMORPHA	1	39.4737	40.9091	89	15
P1	2	DRY	MEDIUM	2014-05-26	3	9.44	HAYUCO	HEXAPODA	COLLEMBOLA	ENTOMOBRYOMORPHA	ENTOMOBRYOMORPHA	1	39.4737	40.9091	89	15
P1	2	DRY	MEDIUM	2014-05-26	3	9.44	HAYUCO	HEXAPODA	COLLEMBOLA	ENTOMOBRYOMORPHA	ENTOMOBRYOMORPHA	1	39.4737	40.9091	89	15
P1	2	DRY	MEDIUM	2014-05-26	3	9.44	HAYUCO	HEXAPODA	COLLEMBOLA	ENTOMOBRYOMORPHA	ENTOMOBRYOMORPHA	1	39.4737	40.9091	89	15
P1	2	DRY	MEDIUM	2014-05-26	3	9.44	HAYUCO	HEXAPODA	COLLEMBOLA	ENTOMOBRYOMORPHA	ENTOMOBRYOMORPHA	0.5	39.4737	40.9091	89	15
P1	2	DRY	MEDIUM	2014-05-26	3	9.44	HAYUCO	HEXAPODA	COLLEMBOLA	ENTOMOBRYOMORPHA	ENTOMOBRYOMORPHA	0.5	39.4737	40.9091	89	15
P1	2	DRY	MEDIUM	2014-05-26	3	9.44	HAYUCO	ARACHNIDA	ACARINA	MESOSTIGMATA	GAMASINA	0.5	39.4737	40.9091	89	15
P1	2	DRY	MEDIUM	2014-05-26	3	9.44	HAYUCO	ARACHNIDA	ACARINA	ORIBATIDA	PHTHIRACAROIDEA	1.5	39.4737	40.9091	89	15
P1	2	DRY	MEDIUM	2014-05-26	3	9.44	HAYUCO	ARACHNIDA	ACARINA	ORIBATIDA	PHTHIRACAROIDEA	0.5	39.4737	40.9091	89	15
P1	2	DRY	MEDIUM	2014-05-26	3	9.44	HAYUCO	ANNELIDA	ENCHYTRAEIDAE	ENCHYTRAEIDAE	ENCHYTRAEIDAE	4	39.4737	40.9091	89	15
P1	2	DRY	MEDIUM	2014-05-26	3	9.44	HAYUCO	HEXAPODA	COLLEMBOLA	ENTOMOBRYOMORPHA	ENTOMOBRYOMORPHA	1.5	39.4737	40.9091	89	15
P1	2	DRY	MEDIUM	2014-05-26	3	9.44	HAYUCO	HEXAPODA	COLLEMBOLA	ENTOMOBRYOMORPHA	ENTOMOBRYOMORPHA	0.5	39.4737	40.9091	89	15
P1	2	DRY	MEDIUM	2014-05-26	3	9.44	HAYUCO	HEXAPODA	COLLEMBOLA	ENTOMOBRYOMORPHA	ENTOMOBRYOMORPHA	1.5	39.4737	40.9091	89	15
P1	2	DRY	MEDIUM	2014-05-26	3	9.44	HAYUCO	HEXAPODA	COLLEMBOLA	ENTOMOBRYOMORPHA	ENTOMOBRYOMORPHA	1	39.4737	40.9091	89	15
P1	2	DRY	MEDIUM	2014-05-26	3	9.44	HAYUCO	HEXAPODA	COLLEMBOLA	ENTOMOBRYOMORPHA	ENTOMOBRYOMORPHA	1	39.4737	40.9091	89	15
P1	2	DRY	MEDIUM	2014-05-26	3	9.44	HAYUCO	HEXAPODA	COLLEMBOLA	ENTOMOBRYOMORPHA	ENTOMOBRYOMORPHA	0.5	39.4737	40.9091	89	15
P1	2	DRY	MEDIUM	2014-05-26	3	9.44	HAYUCO	ARACHNIDA	ACARINA	MESOSTIGMATA	GAMASINA	1	39.4737	40.9091	89	15
P1	2	DRY	MEDIUM	2014-05-26	3	9.44	HAYUCO	ARACHNIDA	ACARINA	ORIBATIDA	PHTHIRACAROIDEA	0.5	39.4737	40.9091	89	15
P1	2	DRY	MEDIUM	2014-05-26	3	9.44	HAYUCO	ARACHNIDA	ACARINA	PROSTIGMATA	PROSTIGMATA_OTROS	0.5	39.4737	40.9091	89	15
P1	2	DRY	MEDIUM	2014-05-26	3	9.44	HAYUCO	ARACHNIDA	ACARINA	ORIBATIDA	DAMAEOIDEA	1	39.4737	40.9091	89	15
P1	2	DRY	MEDIUM	2014-05-26	3	9.44	HAYUCO	ARACHNIDA	ACARINA	ORIBATIDA	DAMAEOIDEA	1	39.4737	40.9091	89	15
P1	2	DRY	MEDIUM	2014-05-26	3	9.44	HAYUCO	ARACHNIDA	ACARINA	ORIBATIDA	PHTHIRACAROIDEA	0.5	39.4737	40.9091	89	15
P1	2	DRY	MEDIUM	2014-05-26	3	9.44	HAYUCO	ARACHNIDA	ACARINA	ORIBATIDA	ORIBATIDA_OTROS	0.5	39.4737	40.9091	89	15
P1	2	DRY	MEDIUM	2014-05-26	3	9.44	HAYUCO	ANNELIDA	ENCHYTRAEIDAE	ENCHYTRAEIDAE	ENCHYTRAEIDAE	4	39.4737	40.9091	89	15
P1	2	DRY	MEDIUM	2014-05-26	3	9.44	HAYUCO	MOLLUSCA	GASTROPODA	PULMONATA	CARACOL	1.5	39.4737	40.9091	89	15
P1	2	DRY	MEDIUM	2014-05-26	3	9.44	HAYUCO	ARACHNIDA	ACARINA	MESOSTIGMATA	GAMASINA	0.5	39.4737	40.9091	89	15
P1	2	DRY	MEDIUM	2014-05-26	3	9.44	HAYUCO	ARACHNIDA	ACARINA	ORIBATIDA	ORIBATIDA_OTROS	0.5	39.4737	40.9091	89	15
P1	2	DRY	MEDIUM	2014-05-26	3	9.44	HAYUCO	ARACHNIDA	ACARINA	ORIBATIDA	PHTHIRACAROIDEA	0.5	39.4737	40.9091	89	15
P1	2	DRY	MEDIUM	2014-05-26	3	9.44	HAYUCO	ARACHNIDA	PSEUDOSCORPIONIDA	PSEUDOSCORPIONIDA	PSEUDOSCORPIONIDA	2.5	39.4737	40.9091	89	15
P1	2	DRY	MEDIUM	2014-05-26	3	9.44	HAYUCO	ARACHNIDA	ACARINA	MESOSTIGMATA	GAMASINA	1	39.4737	40.9091	89	15
P1	2	DRY	MEDIUM	2014-05-26	3	9.44	HAYUCO	ARACHNIDA	ACARINA	ORIBATIDA	PHTHIRACAROIDEA	0.5	39.4737	40.9091	89	15
P1	2	DRY	MEDIUM	2014-05-26	3	9.44	HAYUCO	ARACHNIDA	ACARINA	ORIBATIDA	DAMAEOIDEA	1	39.4737	40.9091	89	15
P1	2	DRY	MEDIUM	2014-05-26	3	9.44	HAYUCO	ARACHNIDA	ACARINA	ORIBATIDA	DAMAEOIDEA	1	39.4737	40.9091	89	15
P1	2	DRY	MEDIUM	2014-05-26	3	9.44	HAYUCO	ARACHNIDA	ACARINA	ORIBATIDA	PHTHIRACAROIDEA	0.5	39.4737	40.9091	89	15
P1	2	DRY	MEDIUM	2014-05-26	3	9.44	HAYUCO	HEXAPODA	COLLEMBOLA	SYMPHYPLEONA	SYMPHYPLEONA	0.5	39.4737	40.9091	89	15
P1	2	DRY	MEDIUM	2014-05-26	3	9.44	HAYUCO	HEXAPODA	COLLEMBOLA	ENTOMOBRYOMORPHA	ENTOMOBRYOMORPHA	1	39.4737	40.9091	89	15
P1	2	DRY	MEDIUM	2014-05-26	3	9.44	HAYUCO	HEXAPODA	COLLEMBOLA	ENTOMOBRYOMORPHA	ENTOMOBRYOMORPHA	0.5	39.4737	40.9091	89	15
P1	2	DRY	MEDIUM	2014-05-26	3	9.44	HAYUCO	HEXAPODA	COLLEMBOLA	ENTOMOBRYOMORPHA	ENTOMOBRYOMORPHA	0.5	39.4737	40.9091	89	15
P1	2	DRY	MEDIUM	2014-05-26	3	9.44	HAYUCO	ARACHNIDA	ACARINA	MESOSTIGMATA	GAMASINA	1	39.4737	40.9091	89	15
P1	2	DRY	MEDIUM	2014-05-26	3	9.44	HAYUCO	ARACHNIDA	ACARINA	MESOSTIGMATA	GAMASINA	0.5	39.4737	40.9091	89	15
P1	2	DRY	MEDIUM	2014-05-26	3	9.44	HAYUCO	ARACHNIDA	ACARINA	MESOSTIGMATA	GAMASINA	0.5	39.4737	40.9091	89	15
P1	2	DRY	MEDIUM	2014-05-26	3	9.44	HAYUCO	ARACHNIDA	ACARINA	MESOSTIGMATA	GAMASINA	0.5	39.4737	40.9091	89	15
P1	2	DRY	MEDIUM	2014-05-26	3	9.44	HAYUCO	ARACHNIDA	ACARINA	PROSTIGMATA	PROSTIGMATA_OTROS	0.5	39.4737	40.9091	89	15
P1	2	DRY	MEDIUM	2014-05-26	3	9.44	HAYUCO	ARACHNIDA	ACARINA	ORIBATIDA	DAMAEOIDEA	1	39.4737	40.9091	89	15
P1	2	DRY	MEDIUM	2014-05-26	3	9.44	HAYUCO	HEXAPODA	COLLEMBOLA	ENTOMOBRYOMORPHA	ENTOMOBRYOMORPHA	1	39.4737	40.9091	89	15
P1	2	DRY	MEDIUM	2014-05-26	3	9.44	HAYUCO	ARACHNIDA	ACARINA	ORIBATIDA	ORIBATIDA_OTROS	0.5	39.4737	40.9091	89	15
P1	2	DRY	MEDIUM	2014-05-26	3	9.44	HAYUCO	ARACHNIDA	ACARINA	MESOSTIGMATA	GAMASINA	0.5	39.4737	40.9091	89	15
P1	2	DRY	MEDIUM	2014-05-26	3	9.44	HOJARASCA	ANNELIDA	ENCHYTRAEIDAE	ENCHYTRAEIDAE	ENCHYTRAEIDAE	14	39.4737	40.9091	89	15
P1	2	DRY	MEDIUM	2014-05-26	3	9.44	HOJARASCA	ANNELIDA	ENCHYTRAEIDAE	ENCHYTRAEIDAE	ENCHYTRAEIDAE	3	39.4737	40.9091	89	15
P1	2	DRY	MEDIUM	2014-05-26	3	9.44	HOJARASCA	ANNELIDA	ENCHYTRAEIDAE	ENCHYTRAEIDAE	ENCHYTRAEIDAE	8	39.4737	40.9091	89	15
P1	2	DRY	MEDIUM	2014-05-26	3	9.44	HOJARASCA	ANNELIDA	ENCHYTRAEIDAE	ENCHYTRAEIDAE	ENCHYTRAEIDAE	6	39.4737	40.9091	89	15
P1	2	DRY	MEDIUM	2014-05-26	3	9.44	HOJARASCA	ANNELIDA	ENCHYTRAEIDAE	ENCHYTRAEIDAE	ENCHYTRAEIDAE	3	39.4737	40.9091	89	15
P1	2	DRY	MEDIUM	2014-05-26	3	9.44	HOJARASCA	ANNELIDA	ENCHYTRAEIDAE	ENCHYTRAEIDAE	ENCHYTRAEIDAE	6	39.4737	40.9091	89	15
P1	2	DRY	MEDIUM	2014-05-26	3	9.44	HOJARASCA	ANNELIDA	ENCHYTRAEIDAE	ENCHYTRAEIDAE	ENCHYTRAEIDAE	3	39.4737	40.9091	89	15
P1	2	DRY	MEDIUM	2014-05-26	3	9.44	HOJARASCA	ANNELIDA	ENCHYTRAEIDAE	ENCHYTRAEIDAE	ENCHYTRAEIDAE	16	39.4737	40.9091	89	15
P1	2	DRY	MEDIUM	2014-05-26	3	9.44	HOJARASCA	ANNELIDA	ENCHYTRAEIDAE	ENCHYTRAEIDAE	ENCHYTRAEIDAE	4	39.4737	40.9091	89	15
P1	2	DRY	MEDIUM	2014-05-26	3	9.44	HOJARASCA	ANNELIDA	ENCHYTRAEIDAE	ENCHYTRAEIDAE	ENCHYTRAEIDAE	4	39.4737	40.9091	89	15
P1	2	DRY	MEDIUM	2014-05-26	3	9.44	HOJARASCA	ANNELIDA	ENCHYTRAEIDAE	ENCHYTRAEIDAE	ENCHYTRAEIDAE	5	39.4737	40.9091	89	15
P1	2	DRY	MEDIUM	2014-05-26	3	9.44	HOJARASCA	ANNELIDA	ENCHYTRAEIDAE	ENCHYTRAEIDAE	ENCHYTRAEIDAE	3	39.4737	40.9091	89	15
P1	2	DRY	MEDIUM	2014-05-26	3	9.44	HOJARASCA	ANNELIDA	ENCHYTRAEIDAE	ENCHYTRAEIDAE	ENCHYTRAEIDAE	4	39.4737	40.9091	89	15
P1	2	DRY	MEDIUM	2014-05-26	3	9.44	HOJARASCA	ANNELIDA	ENCHYTRAEIDAE	ENCHYTRAEIDAE	ENCHYTRAEIDAE	3	39.4737	40.9091	89	15
P1	2	DRY	MEDIUM	2014-05-26	3	9.44	HOJARASCA	ANNELIDA	ENCHYTRAEIDAE	ENCHYTRAEIDAE	ENCHYTRAEIDAE	6	39.4737	40.9091	89	15
P1	2	DRY	MEDIUM	2014-05-26	3	9.44	HOJARASCA	ANNELIDA	ENCHYTRAEIDAE	ENCHYTRAEIDAE	ENCHYTRAEIDAE	3	39.4737	40.9091	89	15
P1	2	DRY	MEDIUM	2014-05-26	3	9.44	HOJARASCA	ANNELIDA	ENCHYTRAEIDAE	ENCHYTRAEIDAE	ENCHYTRAEIDAE	2	39.4737	40.9091	89	15
P1	2	DRY	MEDIUM	2014-05-26	3	9.44	HOJARASCA	ANNELIDA	ENCHYTRAEIDAE	ENCHYTRAEIDAE	ENCHYTRAEIDAE	12	39.4737	40.9091	89	15
P1	2	DRY	MEDIUM	2014-05-26	3	9.44	HOJARASCA	ANNELIDA	ENCHYTRAEIDAE	ENCHYTRAEIDAE	ENCHYTRAEIDAE	5	39.4737	40.9091	89	15
P1	2	DRY	MEDIUM	2014-05-26	3	9.44	HOJARASCA	ANNELIDA	ENCHYTRAEIDAE	ENCHYTRAEIDAE	ENCHYTRAEIDAE	6	39.4737	40.9091	89	15
P1	2	DRY	MEDIUM	2014-05-26	3	9.44	HOJARASCA	ANNELIDA	ENCHYTRAEIDAE	ENCHYTRAEIDAE	ENCHYTRAEIDAE	7	39.4737	40.9091	89	15
P1	2	DRY	MEDIUM	2014-05-26	3	9.44	HOJARASCA	ANNELIDA	ENCHYTRAEIDAE	ENCHYTRAEIDAE	ENCHYTRAEIDAE	6	39.4737	40.9091	89	15
P1	2	DRY	MEDIUM	2014-05-26	3	9.44	HOJARASCA	ANNELIDA	ENCHYTRAEIDAE	ENCHYTRAEIDAE	ENCHYTRAEIDAE	3	39.4737	40.9091	89	15
P1	2	DRY	MEDIUM	2014-05-26	3	9.44	HOJARASCA	ANNELIDA	ENCHYTRAEIDAE	ENCHYTRAEIDAE	ENCHYTRAEIDAE	3	39.4737	40.9091	89	15
P1	2	DRY	MEDIUM	2014-05-26	3	9.44	HOJARASCA	ANNELIDA	ENCHYTRAEIDAE	ENCHYTRAEIDAE	ENCHYTRAEIDAE	2	39.4737	40.9091	89	15
P1	2	DRY	MEDIUM	2014-05-26	3	9.44	HOJARASCA	ANNELIDA	ENCHYTRAEIDAE	ENCHYTRAEIDAE	ENCHYTRAEIDAE	8	39.4737	40.9091	89	15
P1	2	DRY	MEDIUM	2014-05-26	3	9.44	HOJARASCA	ANNELIDA	ENCHYTRAEIDAE	ENCHYTRAEIDAE	ENCHYTRAEIDAE	2	39.4737	40.9091	89	15
P1	2	DRY	MEDIUM	2014-05-26	3	9.44	HOJARASCA	ANNELIDA	ENCHYTRAEIDAE	ENCHYTRAEIDAE	ENCHYTRAEIDAE	2	39.4737	40.9091	89	15
P1	2	DRY	MEDIUM	2014-05-26	3	9.44	HOJARASCA	ANNELIDA	ENCHYTRAEIDAE	ENCHYTRAEIDAE	ENCHYTRAEIDAE	3	39.4737	40.9091	89	15
P1	2	DRY	MEDIUM	2014-05-26	3	9.44	HOJARASCA	ANNELIDA	ENCHYTRAEIDAE	ENCHYTRAEIDAE	ENCHYTRAEIDAE	2	39.4737	40.9091	89	15
P1	2	DRY	MEDIUM	2014-05-26	3	9.44	HOJARASCA	ANNELIDA	ENCHYTRAEIDAE	ENCHYTRAEIDAE	ENCHYTRAEIDAE	2	39.4737	40.9091	89	15
P1	2	DRY	MEDIUM	2014-05-26	3	9.44	HOJARASCA	ANNELIDA	ENCHYTRAEIDAE	ENCHYTRAEIDAE	ENCHYTRAEIDAE	3	39.4737	40.9091	89	15
P1	2	DRY	MEDIUM	2014-05-26	3	9.44	HOJARASCA	ANNELIDA	ENCHYTRAEIDAE	ENCHYTRAEIDAE	ENCHYTRAEIDAE	3	39.4737	40.9091	89	15
P1	2	DRY	MEDIUM	2014-05-26	3	9.44	HOJARASCA	ANNELIDA	ENCHYTRAEIDAE	ENCHYTRAEIDAE	ENCHYTRAEIDAE	2	39.4737	40.9091	89	15
P1	2	DRY	MEDIUM	2014-05-26	3	9.44	HOJARASCA	ANNELIDA	ENCHYTRAEIDAE	ENCHYTRAEIDAE	ENCHYTRAEIDAE	3	39.4737	40.9091	89	15
P1	2	DRY	MEDIUM	2014-05-26	3	9.44	HOJARASCA	ANNELIDA	ENCHYTRAEIDAE	ENCHYTRAEIDAE	ENCHYTRAEIDAE	4	39.4737	40.9091	89	15
P1	2	DRY	MEDIUM	2014-05-26	3	9.44	HOJARASCA	ANNELIDA	ENCHYTRAEIDAE	ENCHYTRAEIDAE	ENCHYTRAEIDAE	3	39.4737	40.9091	89	15
P1	2	DRY	MEDIUM	2014-05-26	3	9.44	HOJARASCA	ANNELIDA	ENCHYTRAEIDAE	ENCHYTRAEIDAE	ENCHYTRAEIDAE	7	39.4737	40.9091	89	15
P1	2	DRY	MEDIUM	2014-05-26	3	9.44	HOJARASCA	ANNELIDA	ENCHYTRAEIDAE	ENCHYTRAEIDAE	ENCHYTRAEIDAE	13	39.4737	40.9091	89	15
P1	2	DRY	MEDIUM	2014-05-26	3	9.44	HOJARASCA	ANNELIDA	ENCHYTRAEIDAE	ENCHYTRAEIDAE	ENCHYTRAEIDAE	11	39.4737	40.9091	89	15
P1	2	DRY	MEDIUM	2014-05-26	3	9.44	HOJARASCA	ANNELIDA	ENCHYTRAEIDAE	ENCHYTRAEIDAE	ENCHYTRAEIDAE	6	39.4737	40.9091	89	15
P1	2	DRY	MEDIUM	2014-05-26	3	9.44	HOJARASCA	ANNELIDA	ENCHYTRAEIDAE	ENCHYTRAEIDAE	ENCHYTRAEIDAE	2	39.4737	40.9091	89	15
P1	2	DRY	MEDIUM	2014-05-26	3	9.44	HOJARASCA	ANNELIDA	ENCHYTRAEIDAE	ENCHYTRAEIDAE	ENCHYTRAEIDAE	5	39.4737	40.9091	89	15
P1	2	DRY	MEDIUM	2014-05-26	3	9.44	HOJARASCA	ANNELIDA	ENCHYTRAEIDAE	ENCHYTRAEIDAE	ENCHYTRAEIDAE	4	39.4737	40.9091	89	15
P1	2	DRY	MEDIUM	2014-05-26	3	9.44	HOJARASCA	ANNELIDA	ENCHYTRAEIDAE	ENCHYTRAEIDAE	ENCHYTRAEIDAE	4	39.4737	40.9091	89	15
P1	2	DRY	MEDIUM	2014-05-26	3	9.44	HOJARASCA	ANNELIDA	ENCHYTRAEIDAE	ENCHYTRAEIDAE	ENCHYTRAEIDAE	3	39.4737	40.9091	89	15
P1	2	DRY	MEDIUM	2014-05-26	3	9.44	HOJARASCA	ANNELIDA	ENCHYTRAEIDAE	ENCHYTRAEIDAE	ENCHYTRAEIDAE	3	39.4737	40.9091	89	15
P1	2	DRY	MEDIUM	2014-05-26	3	9.44	HOJARASCA	ANNELIDA	ENCHYTRAEIDAE	ENCHYTRAEIDAE	ENCHYTRAEIDAE	4	39.4737	40.9091	89	15
P1	2	DRY	MEDIUM	2014-05-26	3	9.44	HOJARASCA	ANNELIDA	ENCHYTRAEIDAE	ENCHYTRAEIDAE	ENCHYTRAEIDAE	3	39.4737	40.9091	89	15
P1	2	DRY	MEDIUM	2014-05-26	3	9.44	HOJARASCA	ANNELIDA	ENCHYTRAEIDAE	ENCHYTRAEIDAE	ENCHYTRAEIDAE	6	39.4737	40.9091	89	15
P1	2	DRY	MEDIUM	2014-05-26	3	9.44	HOJARASCA	ANNELIDA	ENCHYTRAEIDAE	ENCHYTRAEIDAE	ENCHYTRAEIDAE	2	39.4737	40.9091	89	15
P1	2	DRY	MEDIUM	2014-05-26	3	9.44	HOJARASCA	ANNELIDA	ENCHYTRAEIDAE	ENCHYTRAEIDAE	ENCHYTRAEIDAE	3	39.4737	40.9091	89	15
P1	2	DRY	MEDIUM	2014-05-26	3	9.44	HOJARASCA	ANNELIDA	ENCHYTRAEIDAE	ENCHYTRAEIDAE	ENCHYTRAEIDAE	4	39.4737	40.9091	89	15
P1	2	DRY	MEDIUM	2014-05-26	3	9.44	HOJARASCA	ANNELIDA	ENCHYTRAEIDAE	ENCHYTRAEIDAE	ENCHYTRAEIDAE	3	39.4737	40.9091	89	15
P1	2	DRY	MEDIUM	2014-05-26	3	9.44	HOJARASCA	ANNELIDA	ENCHYTRAEIDAE	ENCHYTRAEIDAE	ENCHYTRAEIDAE	3	39.4737	40.9091	89	15
P1	2	DRY	MEDIUM	2014-05-26	3	9.44	HOJARASCA	ANNELIDA	ENCHYTRAEIDAE	ENCHYTRAEIDAE	ENCHYTRAEIDAE	2	39.4737	40.9091	89	15
P1	2	DRY	MEDIUM	2014-05-26	3	9.44	HOJARASCA	ANNELIDA	ENCHYTRAEIDAE	ENCHYTRAEIDAE	ENCHYTRAEIDAE	5	39.4737	40.9091	89	15
P1	2	DRY	MEDIUM	2014-05-26	3	9.44	HOJARASCA	ANNELIDA	ENCHYTRAEIDAE	ENCHYTRAEIDAE	ENCHYTRAEIDAE	4	39.4737	40.9091	89	15
P1	2	DRY	MEDIUM	2014-05-26	3	9.44	HOJARASCA	ANNELIDA	ENCHYTRAEIDAE	ENCHYTRAEIDAE	ENCHYTRAEIDAE	2	39.4737	40.9091	89	15
P1	2	DRY	MEDIUM	2014-05-26	3	9.44	HOJARASCA	ANNELIDA	ENCHYTRAEIDAE	ENCHYTRAEIDAE	ENCHYTRAEIDAE	4	39.4737	40.9091	89	15
P1	2	DRY	MEDIUM	2014-05-26	3	9.44	HOJARASCA	ANNELIDA	ENCHYTRAEIDAE	ENCHYTRAEIDAE	ENCHYTRAEIDAE	6	39.4737	40.9091	89	15
P1	2	DRY	MEDIUM	2014-05-26	3	9.44	HOJARASCA	ANNELIDA	ENCHYTRAEIDAE	ENCHYTRAEIDAE	ENCHYTRAEIDAE	5	39.4737	40.9091	89	15
P1	2	DRY	MEDIUM	2014-05-26	3	9.44	HOJARASCA	ANNELIDA	ENCHYTRAEIDAE	ENCHYTRAEIDAE	ENCHYTRAEIDAE	3	39.4737	40.9091	89	15
P1	2	DRY	MEDIUM	2014-05-26	3	9.44	HOJARASCA	ANNELIDA	ENCHYTRAEIDAE	ENCHYTRAEIDAE	ENCHYTRAEIDAE	5	39.4737	40.9091	89	15
P1	2	DRY	MEDIUM	2014-05-26	3	9.44	HOJARASCA	ANNELIDA	ENCHYTRAEIDAE	ENCHYTRAEIDAE	ENCHYTRAEIDAE	4	39.4737	40.9091	89	15
P1	2	DRY	MEDIUM	2014-05-26	3	9.44	HOJARASCA	ANNELIDA	ENCHYTRAEIDAE	ENCHYTRAEIDAE	ENCHYTRAEIDAE	4	39.4737	40.9091	89	15
P1	2	DRY	MEDIUM	2014-05-26	3	9.44	HOJARASCA	ANNELIDA	ENCHYTRAEIDAE	ENCHYTRAEIDAE	ENCHYTRAEIDAE	4	39.4737	40.9091	89	15
P1	2	DRY	MEDIUM	2014-05-26	3	9.44	HOJARASCA	ANNELIDA	ENCHYTRAEIDAE	ENCHYTRAEIDAE	ENCHYTRAEIDAE	4	39.4737	40.9091	89	15
P1	2	DRY	MEDIUM	2014-05-26	3	9.44	HOJARASCA	ANNELIDA	ENCHYTRAEIDAE	ENCHYTRAEIDAE	ENCHYTRAEIDAE	2	39.4737	40.9091	89	15
P1	2	DRY	MEDIUM	2014-05-26	3	9.44	HOJARASCA	ANNELIDA	ENCHYTRAEIDAE	ENCHYTRAEIDAE	ENCHYTRAEIDAE	4	39.4737	40.9091	89	15
P1	2	DRY	MEDIUM	2014-05-26	3	9.44	HOJARASCA	ANNELIDA	ENCHYTRAEIDAE	ENCHYTRAEIDAE	ENCHYTRAEIDAE	2	39.4737	40.9091	89	15
P1	2	DRY	MEDIUM	2014-05-26	3	9.44	HOJARASCA	ANNELIDA	ENCHYTRAEIDAE	ENCHYTRAEIDAE	ENCHYTRAEIDAE	13	39.4737	40.9091	89	15
P1	2	DRY	MEDIUM	2014-05-26	3	9.44	HOJARASCA	ANNELIDA	ENCHYTRAEIDAE	ENCHYTRAEIDAE	ENCHYTRAEIDAE	3	39.4737	40.9091	89	15
P1	2	DRY	MEDIUM	2014-05-26	3	9.44	HOJARASCA	ANNELIDA	ENCHYTRAEIDAE	ENCHYTRAEIDAE	ENCHYTRAEIDAE	12	39.4737	40.9091	89	15
P1	2	DRY	MEDIUM	2014-05-26	3	9.44	HOJARASCA	ANNELIDA	ENCHYTRAEIDAE	ENCHYTRAEIDAE	ENCHYTRAEIDAE	8	39.4737	40.9091	89	15
P1	2	DRY	MEDIUM	2014-05-26	3	9.44	HOJARASCA	ANNELIDA	ENCHYTRAEIDAE	ENCHYTRAEIDAE	ENCHYTRAEIDAE	12	39.4737	40.9091	89	15
P1	2	DRY	MEDIUM	2014-05-26	3	9.44	HOJARASCA	ANNELIDA	LUMBRICIDAE	LUMBRICIDAE	LUMBRICIDAE	25	39.4737	40.9091	89	15
P1	2	DRY	MEDIUM	2014-05-26	3	9.44	HOJARASCA	ARACHNIDA	ACARINA	ORIBATIDA	PHTHIRACAROIDEA	1	39.4737	40.9091	89	15
P1	2	DRY	MEDIUM	2014-05-26	3	9.44	HOJARASCA	ARACHNIDA	ACARINA	ORIBATIDA	PHTHIRACAROIDEA	0.5	39.4737	40.9091	89	15
P1	2	DRY	MEDIUM	2014-05-26	3	9.44	HOJARASCA	ARACHNIDA	ACARINA	ORIBATIDA	PHTHIRACAROIDEA	0.5	39.4737	40.9091	89	15
P1	2	DRY	MEDIUM	2014-05-26	3	9.44	HOJARASCA	ARACHNIDA	ACARINA	ORIBATIDA	PHTHIRACAROIDEA	1	39.4737	40.9091	89	15
P1	2	DRY	MEDIUM	2014-05-26	3	9.44	HOJARASCA	ARACHNIDA	ACARINA	ORIBATIDA	PHTHIRACAROIDEA	1.5	39.4737	40.9091	89	15
P1	2	DRY	MEDIUM	2014-05-26	3	9.44	HOJARASCA	ARACHNIDA	ACARINA	ORIBATIDA	PHTHIRACAROIDEA	1	39.4737	40.9091	89	15
P1	2	DRY	MEDIUM	2014-05-26	3	9.44	HOJARASCA	ARACHNIDA	ACARINA	ORIBATIDA	PHTHIRACAROIDEA	0.5	39.4737	40.9091	89	15
P1	2	DRY	MEDIUM	2014-05-26	3	9.44	HOJARASCA	ARACHNIDA	ACARINA	ORIBATIDA	PHTHIRACAROIDEA	1.5	39.4737	40.9091	89	15
P1	2	DRY	MEDIUM	2014-05-26	3	9.44	HOJARASCA	ARACHNIDA	ACARINA	ORIBATIDA	PHTHIRACAROIDEA	1	39.4737	40.9091	89	15
P1	2	DRY	MEDIUM	2014-05-26	3	9.44	HOJARASCA	ARACHNIDA	ACARINA	ORIBATIDA	PHTHIRACAROIDEA	1	39.4737	40.9091	89	15
P1	2	DRY	MEDIUM	2014-05-26	3	9.44	HOJARASCA	ARACHNIDA	ACARINA	ORIBATIDA	PHTHIRACAROIDEA	1	39.4737	40.9091	89	15
P1	2	DRY	MEDIUM	2014-05-26	3	9.44	HOJARASCA	ARACHNIDA	ACARINA	ORIBATIDA	PHTHIRACAROIDEA	1	39.4737	40.9091	89	15
P1	2	DRY	MEDIUM	2014-05-26	3	9.44	HOJARASCA	ARACHNIDA	ACARINA	ORIBATIDA	PHTHIRACAROIDEA	1.5	39.4737	40.9091	89	15
P1	2	DRY	MEDIUM	2014-05-26	3	9.44	HOJARASCA	ARACHNIDA	ACARINA	ORIBATIDA	PHTHIRACAROIDEA	1	39.4737	40.9091	89	15
P1	2	DRY	MEDIUM	2014-05-26	3	9.44	HOJARASCA	ARACHNIDA	ACARINA	ORIBATIDA	PHTHIRACAROIDEA	1	39.4737	40.9091	89	15
P1	2	DRY	MEDIUM	2014-05-26	3	9.44	HOJARASCA	ARACHNIDA	ACARINA	ORIBATIDA	PHTHIRACAROIDEA	0.5	39.4737	40.9091	89	15
P1	2	DRY	MEDIUM	2014-05-26	3	9.44	HOJARASCA	ARACHNIDA	ACARINA	ORIBATIDA	PHTHIRACAROIDEA	1	39.4737	40.9091	89	15
P1	2	DRY	MEDIUM	2014-05-26	3	9.44	HOJARASCA	ARACHNIDA	ACARINA	ORIBATIDA	PHTHIRACAROIDEA	0.5	39.4737	40.9091	89	15
P1	2	DRY	MEDIUM	2014-05-26	3	9.44	HOJARASCA	ARACHNIDA	ACARINA	ORIBATIDA	PHTHIRACAROIDEA	1.5	39.4737	40.9091	89	15
P1	2	DRY	MEDIUM	2014-05-26	3	9.44	HOJARASCA	ARACHNIDA	ACARINA	ORIBATIDA	PHTHIRACAROIDEA	1	39.4737	40.9091	89	15
P1	2	DRY	MEDIUM	2014-05-26	3	9.44	HOJARASCA	ARACHNIDA	ACARINA	ORIBATIDA	PHTHIRACAROIDEA	1.5	39.4737	40.9091	89	15
P1	2	DRY	MEDIUM	2014-05-26	3	9.44	HOJARASCA	ARACHNIDA	ACARINA	ORIBATIDA	PHTHIRACAROIDEA	0.5	39.4737	40.9091	89	15
P1	2	DRY	MEDIUM	2014-05-26	3	9.44	HOJARASCA	ARACHNIDA	ACARINA	ORIBATIDA	PHTHIRACAROIDEA	1.5	39.4737	40.9091	89	15
P1	2	DRY	MEDIUM	2014-05-26	3	9.44	HOJARASCA	ARACHNIDA	ACARINA	ORIBATIDA	PHTHIRACAROIDEA	1	39.4737	40.9091	89	15
P1	2	DRY	MEDIUM	2014-05-26	3	9.44	HOJARASCA	ARACHNIDA	ACARINA	ORIBATIDA	PHTHIRACAROIDEA	0.5	39.4737	40.9091	89	15
P1	2	DRY	MEDIUM	2014-05-26	3	9.44	HOJARASCA	ARACHNIDA	ACARINA	ORIBATIDA	PHTHIRACAROIDEA	1.5	39.4737	40.9091	89	15
P1	2	DRY	MEDIUM	2014-05-26	3	9.44	HOJARASCA	ARACHNIDA	ACARINA	ORIBATIDA	PHTHIRACAROIDEA	0.5	39.4737	40.9091	89	15
P1	2	DRY	MEDIUM	2014-05-26	3	9.44	HOJARASCA	ARACHNIDA	ACARINA	ORIBATIDA	PHTHIRACAROIDEA	0.5	39.4737	40.9091	89	15
P1	2	DRY	MEDIUM	2014-05-26	3	9.44	HOJARASCA	ARACHNIDA	ACARINA	ORIBATIDA	ACHIPTEROIDEA	0.5	39.4737	40.9091	89	15
P1	2	DRY	MEDIUM	2014-05-26	3	9.44	HOJARASCA	ARACHNIDA	ACARINA	ORIBATIDA	ACHIPTEROIDEA	1	39.4737	40.9091	89	15
P1	2	DRY	MEDIUM	2014-05-26	3	9.44	HOJARASCA	ARACHNIDA	ACARINA	ORIBATIDA	ACHIPTEROIDEA	1	39.4737	40.9091	89	15
P1	2	DRY	MEDIUM	2014-05-26	3	9.44	HOJARASCA	ARACHNIDA	ACARINA	ORIBATIDA	ACHIPTEROIDEA	1	39.4737	40.9091	89	15
P1	2	DRY	MEDIUM	2014-05-26	3	9.44	HOJARASCA	ARACHNIDA	ACARINA	ORIBATIDA	ACHIPTEROIDEA	1	39.4737	40.9091	89	15
P1	2	DRY	MEDIUM	2014-05-26	3	9.44	HOJARASCA	ARACHNIDA	ACARINA	ORIBATIDA	ACHIPTEROIDEA	1	39.4737	40.9091	89	15
P1	2	DRY	MEDIUM	2014-05-26	3	9.44	HOJARASCA	ARACHNIDA	ACARINA	ORIBATIDA	ACHIPTEROIDEA	1	39.4737	40.9091	89	15
P1	2	DRY	MEDIUM	2014-05-26	3	9.44	HOJARASCA	ARACHNIDA	ACARINA	ORIBATIDA	ACHIPTEROIDEA	1	39.4737	40.9091	89	15
P1	2	DRY	MEDIUM	2014-05-26	3	9.44	HOJARASCA	ARACHNIDA	ACARINA	ORIBATIDA	ACHIPTEROIDEA	1	39.4737	40.9091	89	15
P1	2	DRY	MEDIUM	2014-05-26	3	9.44	HOJARASCA	ARACHNIDA	ACARINA	ORIBATIDA	ACHIPTEROIDEA	1	39.4737	40.9091	89	15
P1	2	DRY	MEDIUM	2014-05-26	3	9.44	HOJARASCA	ARACHNIDA	ACARINA	ORIBATIDA	ACHIPTEROIDEA	1	39.4737	40.9091	89	15
P1	2	DRY	MEDIUM	2014-05-26	3	9.44	HOJARASCA	ARACHNIDA	ACARINA	ORIBATIDA	ACHIPTEROIDEA	1	39.4737	40.9091	89	15
P1	2	DRY	MEDIUM	2014-05-26	3	9.44	HOJARASCA	ARACHNIDA	ACARINA	ORIBATIDA	ACHIPTEROIDEA	1	39.4737	40.9091	89	15
P1	2	DRY	MEDIUM	2014-05-26	3	9.44	HOJARASCA	ARACHNIDA	ACARINA	ORIBATIDA	ACHIPTEROIDEA	1	39.4737	40.9091	89	15
P1	2	DRY	MEDIUM	2014-05-26	3	9.44	HOJARASCA	ARACHNIDA	ACARINA	ORIBATIDA	ACHIPTEROIDEA	1	39.4737	40.9091	89	15
P1	2	DRY	MEDIUM	2014-05-26	3	9.44	HOJARASCA	ARACHNIDA	ACARINA	ORIBATIDA	DAMAEOIDEA	1	39.4737	40.9091	89	15
P1	2	DRY	MEDIUM	2014-05-26	3	9.44	HOJARASCA	ARACHNIDA	ACARINA	ORIBATIDA	DAMAEOIDEA	1	39.4737	40.9091	89	15
P1	2	DRY	MEDIUM	2014-05-26	3	9.44	HOJARASCA	ARACHNIDA	ACARINA	ORIBATIDA	DAMAEOIDEA	1	39.4737	40.9091	89	15
P1	2	DRY	MEDIUM	2014-05-26	3	9.44	HOJARASCA	ARACHNIDA	ACARINA	ORIBATIDA	DAMAEOIDEA	1	39.4737	40.9091	89	15
P1	2	DRY	MEDIUM	2014-05-26	3	9.44	HOJARASCA	ARACHNIDA	ACARINA	ORIBATIDA	DAMAEOIDEA	1	39.4737	40.9091	89	15
P1	2	DRY	MEDIUM	2014-05-26	3	9.44	HOJARASCA	ARACHNIDA	ACARINA	ORIBATIDA	DAMAEOIDEA	1	39.4737	40.9091	89	15
P1	2	DRY	MEDIUM	2014-05-26	3	9.44	HOJARASCA	ARACHNIDA	ACARINA	ORIBATIDA	DAMAEOIDEA	1	39.4737	40.9091	89	15
P1	2	DRY	MEDIUM	2014-05-26	3	9.44	HOJARASCA	ARACHNIDA	ACARINA	ORIBATIDA	DAMAEOIDEA	1	39.4737	40.9091	89	15
P1	2	DRY	MEDIUM	2014-05-26	3	9.44	HOJARASCA	ARACHNIDA	ACARINA	ORIBATIDA	DAMAEOIDEA	1	39.4737	40.9091	89	15
P1	2	DRY	MEDIUM	2014-05-26	3	9.44	HOJARASCA	ARACHNIDA	ACARINA	ORIBATIDA	DAMAEOIDEA	1	39.4737	40.9091	89	15
P1	2	DRY	MEDIUM	2014-05-26	3	9.44	HOJARASCA	ARACHNIDA	ACARINA	ORIBATIDA	ORIBATIDA_OTROS	1	39.4737	40.9091	89	15
P1	2	DRY	MEDIUM	2014-05-26	3	9.44	HOJARASCA	ARACHNIDA	ACARINA	ORIBATIDA	ORIBATIDA_OTROS	1	39.4737	40.9091	89	15
P1	2	DRY	MEDIUM	2014-05-26	3	9.44	HOJARASCA	ARACHNIDA	ACARINA	ORIBATIDA	ORIBATIDA_OTROS	1	39.4737	40.9091	89	15
P1	2	DRY	MEDIUM	2014-05-26	3	9.44	HOJARASCA	ARACHNIDA	ACARINA	ORIBATIDA	ORIBATIDA_OTROS	1	39.4737	40.9091	89	15
P1	2	DRY	MEDIUM	2014-05-26	3	9.44	HOJARASCA	ARACHNIDA	ACARINA	ORIBATIDA	ORIBATIDA_OTROS	0.5	39.4737	40.9091	89	15
P1	2	DRY	MEDIUM	2014-05-26	3	9.44	HOJARASCA	ARACHNIDA	ACARINA	ORIBATIDA	ORIBATIDA_OTROS	1	39.4737	40.9091	89	15
P1	2	DRY	MEDIUM	2014-05-26	3	9.44	HOJARASCA	ARACHNIDA	ACARINA	ORIBATIDA	ORIBATIDA_OTROS	1	39.4737	40.9091	89	15
P1	2	DRY	MEDIUM	2014-05-26	3	9.44	HOJARASCA	ARACHNIDA	ACARINA	ORIBATIDA	ORIBATIDA_OTROS	0.5	39.4737	40.9091	89	15
P1	2	DRY	MEDIUM	2014-05-26	3	9.44	HOJARASCA	ARACHNIDA	ACARINA	ORIBATIDA	ORIBATIDA_OTROS	1	39.4737	40.9091	89	15
P1	2	DRY	MEDIUM	2014-05-26	3	9.44	HOJARASCA	ARACHNIDA	ACARINA	ORIBATIDA	ORIBATIDA_OTROS	1	39.4737	40.9091	89	15
P1	2	DRY	MEDIUM	2014-05-26	3	9.44	HOJARASCA	ARACHNIDA	ACARINA	ORIBATIDA	ORIBATIDA_OTROS	1	39.4737	40.9091	89	15
P1	2	DRY	MEDIUM	2014-05-26	3	9.44	HOJARASCA	ARACHNIDA	ACARINA	ORIBATIDA	ORIBATIDA_OTROS	1	39.4737	40.9091	89	15
P1	2	DRY	MEDIUM	2014-05-26	3	9.44	HOJARASCA	ARACHNIDA	ACARINA	ORIBATIDA	ORIBATIDA_OTROS	0.5	39.4737	40.9091	89	15
P1	2	DRY	MEDIUM	2014-05-26	3	9.44	HOJARASCA	ARACHNIDA	ACARINA	ORIBATIDA	ORIBATIDA_OTROS	1	39.4737	40.9091	89	15
P1	2	DRY	MEDIUM	2014-05-26	3	9.44	HOJARASCA	ARACHNIDA	ACARINA	ORIBATIDA	ORIBATIDA_OTROS	0.5	39.4737	40.9091	89	15
P1	2	DRY	MEDIUM	2014-05-26	3	9.44	HOJARASCA	ARACHNIDA	ACARINA	ORIBATIDA	ORIBATIDA_OTROS	0.5	39.4737	40.9091	89	15
P1	2	DRY	MEDIUM	2014-05-26	3	9.44	HOJARASCA	ARACHNIDA	ACARINA	ORIBATIDA	ORIBATIDA_OTROS	0.5	39.4737	40.9091	89	15
P1	2	DRY	MEDIUM	2014-05-26	3	9.44	HOJARASCA	ARACHNIDA	ACARINA	ORIBATIDA	ORIBATIDA_OTROS	0.5	39.4737	40.9091	89	15
P1	2	DRY	MEDIUM	2014-05-26	3	9.44	HOJARASCA	ARACHNIDA	ACARINA	ORIBATIDA	ORIBATIDA_OTROS	1	39.4737	40.9091	89	15
P1	2	DRY	MEDIUM	2014-05-26	3	9.44	HOJARASCA	ARACHNIDA	ACARINA	ORIBATIDA	ORIBATIDA_OTROS	1	39.4737	40.9091	89	15
P1	2	DRY	MEDIUM	2014-05-26	3	9.44	HOJARASCA	ARACHNIDA	ACARINA	ORIBATIDA	ORIBATIDA_OTROS	0.5	39.4737	40.9091	89	15
P1	2	DRY	MEDIUM	2014-05-26	3	9.44	HOJARASCA	ARACHNIDA	ACARINA	ORIBATIDA	ORIBATIDA_OTROS	0.5	39.4737	40.9091	89	15
P1	2	DRY	MEDIUM	2014-05-26	3	9.44	HOJARASCA	ARACHNIDA	ACARINA	MESOSTIGMATA	GAMASINA	1	39.4737	40.9091	89	15
P1	2	DRY	MEDIUM	2014-05-26	3	9.44	HOJARASCA	ARACHNIDA	ACARINA	MESOSTIGMATA	GAMASINA	0.5	39.4737	40.9091	89	15
P1	2	DRY	MEDIUM	2014-05-26	3	9.44	HOJARASCA	ARACHNIDA	ACARINA	MESOSTIGMATA	GAMASINA	0.5	39.4737	40.9091	89	15
P1	2	DRY	MEDIUM	2014-05-26	3	9.44	HOJARASCA	ARACHNIDA	ACARINA	MESOSTIGMATA	GAMASINA	1	39.4737	40.9091	89	15
P1	2	DRY	MEDIUM	2014-05-26	3	9.44	HOJARASCA	ARACHNIDA	ACARINA	MESOSTIGMATA	GAMASINA	1	39.4737	40.9091	89	15
P1	2	DRY	MEDIUM	2014-05-26	3	9.44	HOJARASCA	ARACHNIDA	ACARINA	MESOSTIGMATA	GAMASINA	0.5	39.4737	40.9091	89	15
P1	2	DRY	MEDIUM	2014-05-26	3	9.44	HOJARASCA	ARACHNIDA	ACARINA	MESOSTIGMATA	GAMASINA	0.5	39.4737	40.9091	89	15
P1	2	DRY	MEDIUM	2014-05-26	3	9.44	HOJARASCA	ARACHNIDA	ACARINA	MESOSTIGMATA	GAMASINA	0.5	39.4737	40.9091	89	15
P1	2	DRY	MEDIUM	2014-05-26	3	9.44	HOJARASCA	ARACHNIDA	ACARINA	MESOSTIGMATA	GAMASINA	1	39.4737	40.9091	89	15
P1	2	DRY	MEDIUM	2014-05-26	3	9.44	HOJARASCA	ARACHNIDA	ACARINA	MESOSTIGMATA	GAMASINA	1	39.4737	40.9091	89	15
P1	2	DRY	MEDIUM	2014-05-26	3	9.44	HOJARASCA	ARACHNIDA	ACARINA	MESOSTIGMATA	GAMASINA	0.5	39.4737	40.9091	89	15
P1	2	DRY	MEDIUM	2014-05-26	3	9.44	HOJARASCA	ARACHNIDA	ACARINA	MESOSTIGMATA	GAMASINA	0.5	39.4737	40.9091	89	15
P1	2	DRY	MEDIUM	2014-05-26	3	9.44	HOJARASCA	ARACHNIDA	ACARINA	MESOSTIGMATA	GAMASINA	0.5	39.4737	40.9091	89	15
P1	2	DRY	MEDIUM	2014-05-26	3	9.44	HOJARASCA	ARACHNIDA	ACARINA	MESOSTIGMATA	GAMASINA	1.5	39.4737	40.9091	89	15
P1	2	DRY	MEDIUM	2014-05-26	3	9.44	HOJARASCA	ARACHNIDA	ACARINA	MESOSTIGMATA	GAMASINA	0.5	39.4737	40.9091	89	15
P1	2	DRY	MEDIUM	2014-05-26	3	9.44	HOJARASCA	ARACHNIDA	ACARINA	MESOSTIGMATA	GAMASINA	0.5	39.4737	40.9091	89	15
P1	2	DRY	MEDIUM	2014-05-26	3	9.44	HOJARASCA	ARACHNIDA	ACARINA	MESOSTIGMATA	GAMASINA	0.5	39.4737	40.9091	89	15
P1	2	DRY	MEDIUM	2014-05-26	3	9.44	HOJARASCA	ARACHNIDA	ACARINA	MESOSTIGMATA	GAMASINA	1	39.4737	40.9091	89	15
P1	2	DRY	MEDIUM	2014-05-26	3	9.44	HOJARASCA	ARACHNIDA	ACARINA	MESOSTIGMATA	GAMASINA	0.5	39.4737	40.9091	89	15
P1	2	DRY	MEDIUM	2014-05-26	3	9.44	HOJARASCA	ARACHNIDA	ACARINA	MESOSTIGMATA	GAMASINA	1	39.4737	40.9091	89	15
P1	2	DRY	MEDIUM	2014-05-26	3	9.44	HOJARASCA	ARACHNIDA	ACARINA	MESOSTIGMATA	GAMASINA	1.5	39.4737	40.9091	89	15
P1	2	DRY	MEDIUM	2014-05-26	3	9.44	HOJARASCA	ARACHNIDA	ACARINA	MESOSTIGMATA	UROPODINA	0.5	39.4737	40.9091	89	15
P1	2	DRY	MEDIUM	2014-05-26	3	9.44	HOJARASCA	ARACHNIDA	ACARINA	MESOSTIGMATA	UROPODINA	1	39.4737	40.9091	89	15
P1	2	DRY	MEDIUM	2014-05-26	3	9.44	HOJARASCA	ARACHNIDA	ACARINA	MESOSTIGMATA	UROPODINA	1	39.4737	40.9091	89	15
P1	2	DRY	MEDIUM	2014-05-26	3	9.44	HOJARASCA	ARACHNIDA	ACARINA	MESOSTIGMATA	UROPODINA	1	39.4737	40.9091	89	15
P1	2	DRY	MEDIUM	2014-05-26	3	9.44	HOJARASCA	ARACHNIDA	ACARINA	MESOSTIGMATA	UROPODINA	1	39.4737	40.9091	89	15
P1	2	DRY	MEDIUM	2014-05-26	3	9.44	HOJARASCA	ARACHNIDA	ACARINA	MESOSTIGMATA	UROPODINA	1	39.4737	40.9091	89	15
P1	2	DRY	MEDIUM	2014-05-26	3	9.44	HOJARASCA	ARACHNIDA	ACARINA	MESOSTIGMATA	UROPODINA	1	39.4737	40.9091	89	15
P1	2	DRY	MEDIUM	2014-05-26	3	9.44	HOJARASCA	ARACHNIDA	ACARINA	MESOSTIGMATA	UROPODINA	1	39.4737	40.9091	89	15
P1	2	DRY	MEDIUM	2014-05-26	3	9.44	HOJARASCA	ARACHNIDA	ACARINA	MESOSTIGMATA	UROPODINA	1	39.4737	40.9091	89	15
P1	2	DRY	MEDIUM	2014-05-26	3	9.44	HOJARASCA	ARACHNIDA	ACARINA	MESOSTIGMATA	UROPODINA	1	39.4737	40.9091	89	15
P1	2	DRY	MEDIUM	2014-05-26	3	9.44	HOJARASCA	ARACHNIDA	ACARINA	MESOSTIGMATA	UROPODINA	1	39.4737	40.9091	89	15
P1	2	DRY	MEDIUM	2014-05-26	3	9.44	HOJARASCA	ARACHNIDA	ACARINA	MESOSTIGMATA	UROPODINA	1	39.4737	40.9091	89	15
P1	2	DRY	MEDIUM	2014-05-26	3	9.44	HOJARASCA	ARACHNIDA	ACARINA	MESOSTIGMATA	UROPODINA	1	39.4737	40.9091	89	15
P1	2	DRY	MEDIUM	2014-05-26	3	9.44	HOJARASCA	ARACHNIDA	ACARINA	MESOSTIGMATA	UROPODINA	1	39.4737	40.9091	89	15
P1	2	DRY	MEDIUM	2014-05-26	3	9.44	HOJARASCA	ARACHNIDA	ACARINA	MESOSTIGMATA	UROPODINA	1	39.4737	40.9091	89	15
P1	2	DRY	MEDIUM	2014-05-26	3	9.44	HOJARASCA	ARACHNIDA	ACARINA	PROSTIGMATA	LABIDOSTOMATOIDEA	1.5	39.4737	40.9091	89	15
P1	2	DRY	MEDIUM	2014-05-26	3	9.44	HOJARASCA	ARACHNIDA	ACARINA	PROSTIGMATA	LABIDOSTOMATOIDEA	1	39.4737	40.9091	89	15
P1	2	DRY	MEDIUM	2014-05-26	3	9.44	HOJARASCA	ARACHNIDA	ACARINA	PROSTIGMATA	LABIDOSTOMATOIDEA	1.5	39.4737	40.9091	89	15
P1	2	DRY	MEDIUM	2014-05-26	3	9.44	HOJARASCA	ARACHNIDA	ACARINA	PROSTIGMATA	LABIDOSTOMATOIDEA	1	39.4737	40.9091	89	15
P1	2	DRY	MEDIUM	2014-05-26	3	9.44	HOJARASCA	ARACHNIDA	ACARINA	PROSTIGMATA	LABIDOSTOMATOIDEA	0.5	39.4737	40.9091	89	15
P1	2	DRY	MEDIUM	2014-05-26	3	9.44	HOJARASCA	ARACHNIDA	ACARINA	PROSTIGMATA	LABIDOSTOMATOIDEA	1	39.4737	40.9091	89	15
P1	2	DRY	MEDIUM	2014-05-26	3	9.44	HOJARASCA	ARACHNIDA	ACARINA	PROSTIGMATA	PROSTIGMATA_OTROS	0.5	39.4737	40.9091	89	15
P1	2	DRY	MEDIUM	2014-05-26	3	9.44	HOJARASCA	ARACHNIDA	ACARINA	PROSTIGMATA	PROSTIGMATA_OTROS	0.5	39.4737	40.9091	89	15
P1	2	DRY	MEDIUM	2014-05-26	3	9.44	HOJARASCA	ARACHNIDA	ARANEIDA	ARANEIDA	TELA	1	39.4737	40.9091	89	15
P1	2	DRY	MEDIUM	2014-05-26	3	9.44	HOJARASCA	ARACHNIDA	ARANEIDA	ARANEIDA	TELA	1.5	39.4737	40.9091	89	15
P1	2	DRY	MEDIUM	2014-05-26	3	9.44	HOJARASCA	ARACHNIDA	ARANEIDA	ARANEIDA	TELA	2	39.4737	40.9091	89	15
P1	2	DRY	MEDIUM	2014-05-26	3	9.44	HOJARASCA	ARACHNIDA	OPILIONIDA	OPILIONIDA	OPILIONIDA	2	39.4737	40.9091	89	15
P1	2	DRY	MEDIUM	2014-05-26	3	9.44	HOJARASCA	ARACHNIDA	PSEUDOSCORPIONIDA	PSEUDOSCORPIONIDA	PSEUDOSCORPIONIDA	2	39.4737	40.9091	89	15
P1	2	DRY	MEDIUM	2014-05-26	3	9.44	HOJARASCA	ARACHNIDA	PSEUDOSCORPIONIDA	PSEUDOSCORPIONIDA	PSEUDOSCORPIONIDA	1.5	39.4737	40.9091	89	15
P1	2	DRY	MEDIUM	2014-05-26	3	9.44	HOJARASCA	ARACHNIDA	PSEUDOSCORPIONIDA	PSEUDOSCORPIONIDA	PSEUDOSCORPIONIDA	1.5	39.4737	40.9091	89	15
P1	2	DRY	MEDIUM	2014-05-26	3	9.44	HOJARASCA	ARACHNIDA	PSEUDOSCORPIONIDA	PSEUDOSCORPIONIDA	PSEUDOSCORPIONIDA	1.5	39.4737	40.9091	89	15
P1	2	DRY	MEDIUM	2014-05-26	3	9.44	HOJARASCA	ARACHNIDA	PSEUDOSCORPIONIDA	PSEUDOSCORPIONIDA	PSEUDOSCORPIONIDA	2	39.4737	40.9091	89	15
P1	2	DRY	MEDIUM	2014-05-26	3	9.44	HOJARASCA	HEXAPODA	COLLEMBOLA	ENTOMOBRYOMORPHA	ENTOMOBRYOMORPHA	1	39.4737	40.9091	89	15
P1	2	DRY	MEDIUM	2014-05-26	3	9.44	HOJARASCA	HEXAPODA	COLLEMBOLA	ENTOMOBRYOMORPHA	ENTOMOBRYOMORPHA	0.5	39.4737	40.9091	89	15
P1	2	DRY	MEDIUM	2014-05-26	3	9.44	HOJARASCA	HEXAPODA	COLLEMBOLA	ENTOMOBRYOMORPHA	ENTOMOBRYOMORPHA	1	39.4737	40.9091	89	15
P1	2	DRY	MEDIUM	2014-05-26	3	9.44	HOJARASCA	HEXAPODA	COLLEMBOLA	ENTOMOBRYOMORPHA	ENTOMOBRYOMORPHA	0.5	39.4737	40.9091	89	15
P1	2	DRY	MEDIUM	2014-05-26	3	9.44	HOJARASCA	HEXAPODA	COLLEMBOLA	ENTOMOBRYOMORPHA	ENTOMOBRYOMORPHA	2.5	39.4737	40.9091	89	15
P1	2	DRY	MEDIUM	2014-05-26	3	9.44	HOJARASCA	HEXAPODA	COLLEMBOLA	ENTOMOBRYOMORPHA	ENTOMOBRYOMORPHA	0.5	39.4737	40.9091	89	15
P1	2	DRY	MEDIUM	2014-05-26	3	9.44	HOJARASCA	HEXAPODA	COLLEMBOLA	ENTOMOBRYOMORPHA	ENTOMOBRYOMORPHA	1	39.4737	40.9091	89	15
P1	2	DRY	MEDIUM	2014-05-26	3	9.44	HOJARASCA	HEXAPODA	COLLEMBOLA	ENTOMOBRYOMORPHA	ENTOMOBRYOMORPHA	1.5	39.4737	40.9091	89	15
P1	2	DRY	MEDIUM	2014-05-26	3	9.44	HOJARASCA	HEXAPODA	COLLEMBOLA	ENTOMOBRYOMORPHA	ENTOMOBRYOMORPHA	1.5	39.4737	40.9091	89	15
P1	2	DRY	MEDIUM	2014-05-26	3	9.44	HOJARASCA	HEXAPODA	COLLEMBOLA	ENTOMOBRYOMORPHA	ENTOMOBRYOMORPHA	1.5	39.4737	40.9091	89	15
P1	2	DRY	MEDIUM	2014-05-26	3	9.44	HOJARASCA	HEXAPODA	COLLEMBOLA	ENTOMOBRYOMORPHA	ENTOMOBRYOMORPHA	4	39.4737	40.9091	89	15
P1	2	DRY	MEDIUM	2014-05-26	3	9.44	HOJARASCA	HEXAPODA	COLLEMBOLA	ENTOMOBRYOMORPHA	ENTOMOBRYOMORPHA	2	39.4737	40.9091	89	15
P1	2	DRY	MEDIUM	2014-05-26	3	9.44	HOJARASCA	HEXAPODA	COLLEMBOLA	ENTOMOBRYOMORPHA	ENTOMOBRYOMORPHA	1.5	39.4737	40.9091	89	15
P1	2	DRY	MEDIUM	2014-05-26	3	9.44	HOJARASCA	HEXAPODA	COLLEMBOLA	ENTOMOBRYOMORPHA	ENTOMOBRYOMORPHA	1	39.4737	40.9091	89	15
P1	2	DRY	MEDIUM	2014-05-26	3	9.44	HOJARASCA	HEXAPODA	COLLEMBOLA	ENTOMOBRYOMORPHA	ENTOMOBRYOMORPHA	1.5	39.4737	40.9091	89	15
P1	2	DRY	MEDIUM	2014-05-26	3	9.44	HOJARASCA	HEXAPODA	COLLEMBOLA	ENTOMOBRYOMORPHA	ENTOMOBRYOMORPHA	0.5	39.4737	40.9091	89	15
P1	2	DRY	MEDIUM	2014-05-26	3	9.44	HOJARASCA	HEXAPODA	COLLEMBOLA	ENTOMOBRYOMORPHA	ENTOMOBRYOMORPHA	2.5	39.4737	40.9091	89	15
P1	2	DRY	MEDIUM	2014-05-26	3	9.44	HOJARASCA	HEXAPODA	COLLEMBOLA	ENTOMOBRYOMORPHA	ENTOMOBRYOMORPHA	1.5	39.4737	40.9091	89	15
P1	2	DRY	MEDIUM	2014-05-26	3	9.44	HOJARASCA	HEXAPODA	COLLEMBOLA	ENTOMOBRYOMORPHA	ENTOMOBRYOMORPHA	0.5	39.4737	40.9091	89	15
P1	2	DRY	MEDIUM	2014-05-26	3	9.44	HOJARASCA	HEXAPODA	COLLEMBOLA	ENTOMOBRYOMORPHA	ENTOMOBRYOMORPHA	1.5	39.4737	40.9091	89	15
P1	2	DRY	MEDIUM	2014-05-26	3	9.44	HOJARASCA	HEXAPODA	COLLEMBOLA	ENTOMOBRYOMORPHA	ENTOMOBRYOMORPHA	1	39.4737	40.9091	89	15
P1	2	DRY	MEDIUM	2014-05-26	3	9.44	HOJARASCA	HEXAPODA	COLLEMBOLA	PODUROMORPHA	PODUROMORPHA	0.5	39.4737	40.9091	89	15
P1	2	DRY	MEDIUM	2014-05-26	3	9.44	HOJARASCA	HEXAPODA	COLLEMBOLA	PODUROMORPHA	PODUROMORPHA	1	39.4737	40.9091	89	15
P1	2	DRY	MEDIUM	2014-05-26	3	9.44	HOJARASCA	HEXAPODA	COLLEMBOLA	PODUROMORPHA	PODUROMORPHA	0.5	39.4737	40.9091	89	15
P1	2	DRY	MEDIUM	2014-05-26	3	9.44	HOJARASCA	HEXAPODA	COLLEMBOLA	PODUROMORPHA	PODUROMORPHA	0.5	39.4737	40.9091	89	15
P1	2	DRY	MEDIUM	2014-05-26	3	9.44	HOJARASCA	HEXAPODA	COLLEMBOLA	PODUROMORPHA	PODUROMORPHA	0.5	39.4737	40.9091	89	15
P1	2	DRY	MEDIUM	2014-05-26	3	9.44	HOJARASCA	HEXAPODA	COLLEMBOLA	PODUROMORPHA	PODUROMORPHA	1	39.4737	40.9091	89	15
P1	2	DRY	MEDIUM	2014-05-26	3	9.44	HOJARASCA	HEXAPODA	COLLEMBOLA	PODUROMORPHA	PODUROMORPHA	0.5	39.4737	40.9091	89	15
P1	2	DRY	MEDIUM	2014-05-26	3	9.44	HOJARASCA	HEXAPODA	COLLEMBOLA	PODUROMORPHA	PODUROMORPHA	0.5	39.4737	40.9091	89	15
P1	2	DRY	MEDIUM	2014-05-26	3	9.44	HOJARASCA	HEXAPODA	COLLEMBOLA	PODUROMORPHA	PODUROMORPHA	0.5	39.4737	40.9091	89	15
P1	2	DRY	MEDIUM	2014-05-26	3	9.44	HOJARASCA	HEXAPODA	COLLEMBOLA	PODUROMORPHA	PODUROMORPHA	0.5	39.4737	40.9091	89	15
P1	2	DRY	MEDIUM	2014-05-26	3	9.44	HOJARASCA	HEXAPODA	COLLEMBOLA	PODUROMORPHA	PODUROMORPHA	1	39.4737	40.9091	89	15
P1	2	DRY	MEDIUM	2014-05-26	3	9.44	HOJARASCA	HEXAPODA	COLLEMBOLA	SYMPHYPLEONA	SYMPHYPLEONA	2	39.4737	40.9091	89	15
P1	2	DRY	MEDIUM	2014-05-26	3	9.44	HOJARASCA	HEXAPODA	COLLEMBOLA	SYMPHYPLEONA	SYMPHYPLEONA	0.5	39.4737	40.9091	89	15
P1	2	DRY	MEDIUM	2014-05-26	3	9.44	HOJARASCA	HEXAPODA	DIPLURA	CAMPODEIDAE	CAMPODEIDAE	4.5	39.4737	40.9091	89	15
P1	2	DRY	MEDIUM	2014-05-26	3	9.44	HOJARASCA	HEXAPODA	DIPLURA	CAMPODEIDAE	CAMPODEIDAE	5.5	39.4737	40.9091	89	15
P1	2	DRY	MEDIUM	2014-05-26	3	9.44	HOJARASCA	HEXAPODA	DIPLURA	CAMPODEIDAE	CAMPODEIDAE	3	39.4737	40.9091	89	15
P1	2	DRY	MEDIUM	2014-05-26	3	9.44	HOJARASCA	MYRIAPODA	CHILOPODA	LITHOBIOMORPHA	LITHOBIOMORPHA	4	39.4737	40.9091	89	15
P1	2	DRY	MEDIUM	2014-05-26	3	9.44	HOJARASCA	MYRIAPODA	CHILOPODA	LITHOBIOMORPHA	LITHOBIOMORPHA	8	39.4737	40.9091	89	15
P1	2	DRY	MEDIUM	2014-05-26	3	9.44	HOJARASCA	MYRIAPODA	CHILOPODA	LITHOBIOMORPHA	LITHOBIOMORPHA	4	39.4737	40.9091	89	15
P1	2	DRY	MEDIUM	2014-05-26	3	9.44	HOJARASCA	MYRIAPODA	CHILOPODA	LITHOBIOMORPHA	LITHOBIOMORPHA	5	39.4737	40.9091	89	15
P1	2	DRY	MEDIUM	2014-05-26	3	9.44	HOJARASCA	MYRIAPODA	CHILOPODA	GEOPHILOMORPHA	GEOPHILOMORPHA	13	39.4737	40.9091	89	15
P1	2	DRY	MEDIUM	2014-05-26	3	9.44	HOJARASCA	MYRIAPODA	DIPLOPODA	PSELAPHOGNATA	PSELAPHOGNATA	2	39.4737	40.9091	89	15
P1	2	DRY	MEDIUM	2014-05-26	3	9.44	HOJARASCA	CRUSTACEA	ISOPODA	ISOPODA	ISOPODA	3	39.4737	40.9091	89	15
P1	2	DRY	MEDIUM	2014-05-26	3	9.44	HOJARASCA	HEXAPODA	COLEOPTERA	COLEOPTERA_OTROS	COLEOPTERA_OTROS	1.5	39.4737	40.9091	89	15
P1	2	DRY	MEDIUM	2014-05-26	3	9.44	HOJARASCA	HEXAPODA	LARVAS	LARVAS_OTROS	LARVAS_OTROS	1.5	39.4737	40.9091	89	15
P1	2	DRY	MEDIUM	2014-05-26	3	9.44	HOJARASCA	HEXAPODA	LARVAS	LARVAS_OTROS	LARVAS_OTROS	2	39.4737	40.9091	89	15
P1	2	DRY	MEDIUM	2014-05-26	3	9.44	HOJARASCA	HEXAPODA	LARVAS	LARVAS_OTROS	LARVAS_OTROS	1.5	39.4737	40.9091	89	15
P1	2	DRY	MEDIUM	2014-05-26	3	9.44	HOJARASCA	HEXAPODA	LARVAS	LARVAS_OTROS	LARVAS_OTROS	1.5	39.4737	40.9091	89	15
P1	2	DRY	MEDIUM	2014-05-26	3	9.44	HOJARASCA	HEXAPODA	LARVAS	LARVAS_OTROS	LARVAS_OTROS	1.5	39.4737	40.9091	89	15
P1	2	DRY	MEDIUM	2014-05-26	3	9.44	HOJARASCA	HEXAPODA	LARVAS	LARVAS_OTROS	LARVAS_OTROS	2	39.4737	40.9091	89	15
P1	2	DRY	MEDIUM	2014-05-26	3	9.44	HOJARASCA	HEXAPODA	LARVAS	LARVAS_OTROS	LARVAS_OTROS	1.5	39.4737	40.9091	89	15
P1	2	DRY	MEDIUM	2014-05-26	3	9.44	HOJARASCA	HEXAPODA	LARVAS	LARVAS_OTROS	LARVAS_OTROS	2	39.4737	40.9091	89	15
P1	2	DRY	MEDIUM	2014-05-26	3	9.44	HOJARASCA	HEXAPODA	LARVAS	LARVAS_OTROS	LARVAS_OTROS	8	39.4737	40.9091	89	15
P1	2	DRY	MEDIUM	2014-05-26	3	9.44	HOJARASCA	HEXAPODA	LARVAS	LARVAS_OTROS	LARVAS_OTROS	6	39.4737	40.9091	89	15
P1	2	DRY	MEDIUM	2014-05-26	3	9.44	HOJARASCA	MOLLUSCA	GASTROPODA	PULMONATA	CARACOL	1.5	39.4737	40.9091	89	15
P1	2	DRY	MEDIUM	2014-05-26	3	9.44	HOJARASCA	MOLLUSCA	GASTROPODA	PULMONATA	CARACOL	1	39.4737	40.9091	89	15
P1	2	DRY	MEDIUM	2014-05-26	3	9.44	HOJARASCA	MOLLUSCA	GASTROPODA	PULMONATA	CARACOL	1	39.4737	40.9091	89	15
P1	2	DRY	MEDIUM	2014-05-26	3	9.44	HOJARASCA	MOLLUSCA	GASTROPODA	PULMONATA	CARACOL	1.5	39.4737	40.9091	89	15
P1	2	DRY	MEDIUM	2014-05-26	3	9.44	HOJARASCA	MOLLUSCA	GASTROPODA	PULMONATA	CARACOL	2	39.4737	40.9091	89	15
P1	2	DRY	MEDIUM	2014-05-26	3	9.44	HOJARASCA	MOLLUSCA	GASTROPODA	PULMONATA	CARACOL	4	39.4737	40.9091	89	15
P1	2	DRY	MEDIUM	2014-05-26	3	9.44	HOJARASCA	MOLLUSCA	GASTROPODA	PULMONATA	CARACOL	7	39.4737	40.9091	89	15
P1	2	DRY	MEDIUM	2014-05-26	3	9.44	HOJARASCA	MOLLUSCA	GASTROPODA	PULMONATA	CARACOL	1.5	39.4737	40.9091	89	15
P1	2	DRY	MEDIUM	2014-05-26	3	9.44	HOJARASCA	MOLLUSCA	GASTROPODA	PULMONATA	CARACOL	1	39.4737	40.9091	89	15
P1	2	DRY	MEDIUM	2014-05-26	3	9.44	HOJARASCA	MOLLUSCA	GASTROPODA	PULMONATA	CARACOL	1.5	39.4737	40.9091	89	15
P1	2	DRY	MEDIUM	2014-05-26	3	9.44	HOJARASCA	MOLLUSCA	GASTROPODA	PULMONATA	CARACOL	1.5	39.4737	40.9091	89	15
P1	2	DRY	MEDIUM	2014-05-26	3	9.44	HOJARASCA	MOLLUSCA	GASTROPODA	PULMONATA	CARACOL	1	39.4737	40.9091	89	15
P1	3	DRY	HIGH	2014-05-12	1	8.96	HAYUCO	MYRIAPODA	CHILOPODA	GEOPHILOMORPHA	GEOPHILOMORPHA	9	32.2581	35.5556	51	45
P1	3	DRY	HIGH	2014-05-12	1	8.96	HAYUCO	ARACHNIDA	ACARINA	ORIBATIDA	PHTHIRACAROIDEA	0.5	32.2581	35.5556	51	45
P1	3	DRY	HIGH	2014-05-12	1	8.96	HAYUCO	ARACHNIDA	ACARINA	ORIBATIDA	ACHIPTEROIDEA	1	32.2581	35.5556	51	45
P1	3	DRY	HIGH	2014-05-12	1	8.96	HAYUCO	HEXAPODA	COLLEMBOLA	ENTOMOBRYOMORPHA	ENTOMOBRYOMORPHA	1	32.2581	35.5556	51	45
P1	3	DRY	HIGH	2014-05-12	1	8.96	HAYUCO	HEXAPODA	COLLEMBOLA	ENTOMOBRYOMORPHA	ENTOMOBRYOMORPHA	0.5	32.2581	35.5556	51	45
P1	3	DRY	HIGH	2014-05-12	1	8.96	HAYUCO	ANNELIDA	ENCHYTRAEIDAE	ENCHYTRAEIDAE	ENCHYTRAEIDAE	3	32.2581	35.5556	51	45
P1	3	DRY	HIGH	2014-05-12	1	8.96	HAYUCO	HEXAPODA	COLLEMBOLA	ENTOMOBRYOMORPHA	ENTOMOBRYOMORPHA	0.5	32.2581	35.5556	51	45
P1	3	DRY	HIGH	2014-05-12	1	8.96	HAYUCO	ARACHNIDA	ACARINA	ORIBATIDA	ORIBATIDA_OTROS	0.5	32.2581	35.5556	51	45
P1	3	DRY	HIGH	2014-05-12	1	8.96	HAYUCO	HEXAPODA	COLLEMBOLA	ENTOMOBRYOMORPHA	ENTOMOBRYOMORPHA	0.5	32.2581	35.5556	51	45
P1	3	DRY	HIGH	2014-05-12	1	8.96	HAYUCO	ARACHNIDA	ACARINA	PROSTIGMATA	PROSTIGMATA_OTROS	0.5	32.2581	35.5556	51	45
P1	3	DRY	HIGH	2014-05-12	1	8.96	HAYUCO	HEXAPODA	COLLEMBOLA	ENTOMOBRYOMORPHA	ENTOMOBRYOMORPHA	0.5	32.2581	35.5556	51	45
P1	3	DRY	HIGH	2014-05-12	1	8.96	HAYUCO	HEXAPODA	COLLEMBOLA	ENTOMOBRYOMORPHA	ENTOMOBRYOMORPHA	2.5	32.2581	35.5556	51	45
P1	3	DRY	HIGH	2014-05-12	1	8.96	HAYUCO	HEXAPODA	COLLEMBOLA	ENTOMOBRYOMORPHA	ENTOMOBRYOMORPHA	3	32.2581	35.5556	51	45
P1	3	DRY	HIGH	2014-05-12	1	8.96	HAYUCO	HEXAPODA	COLLEMBOLA	ENTOMOBRYOMORPHA	ENTOMOBRYOMORPHA	1	32.2581	35.5556	51	45
P1	3	DRY	HIGH	2014-05-12	1	8.96	HAYUCO	ARACHNIDA	ACARINA	MESOSTIGMATA	GAMASINA	0.5	32.2581	35.5556	51	45
P1	3	DRY	HIGH	2014-05-12	1	8.96	HAYUCO	ARACHNIDA	ACARINA	MESOSTIGMATA	GAMASINA	1	32.2581	35.5556	51	45
P1	3	DRY	HIGH	2014-05-12	1	8.96	HAYUCO	HEXAPODA	COLLEMBOLA	ENTOMOBRYOMORPHA	ENTOMOBRYOMORPHA	0.5	32.2581	35.5556	51	45
P1	3	DRY	HIGH	2014-05-12	1	8.96	HAYUCO	ARACHNIDA	ACARINA	PROSTIGMATA	PROSTIGMATA_OTROS	0.5	32.2581	35.5556	51	45
P1	3	DRY	HIGH	2014-05-12	1	8.96	HAYUCO	HEXAPODA	COLLEMBOLA	SYMPHYPLEONA	SYMPHYPLEONA	0.5	32.2581	35.5556	51	45
P1	3	DRY	HIGH	2014-05-12	1	8.96	HAYUCO	HEXAPODA	COLLEMBOLA	ENTOMOBRYOMORPHA	ENTOMOBRYOMORPHA	1	32.2581	35.5556	51	45
P1	3	DRY	HIGH	2014-05-12	1	8.96	HAYUCO	HEXAPODA	COLLEMBOLA	ENTOMOBRYOMORPHA	ENTOMOBRYOMORPHA	0.5	32.2581	35.5556	51	45
P1	3	DRY	HIGH	2014-05-12	1	8.96	HAYUCO	HEXAPODA	COLLEMBOLA	ENTOMOBRYOMORPHA	ENTOMOBRYOMORPHA	1.5	32.2581	35.5556	51	45
P1	3	DRY	HIGH	2014-05-12	1	8.96	HAYUCO	HEXAPODA	COLLEMBOLA	ENTOMOBRYOMORPHA	ENTOMOBRYOMORPHA	3	32.2581	35.5556	51	45
P1	3	DRY	HIGH	2014-05-12	1	8.96	HAYUCO	ARACHNIDA	ACARINA	ORIBATIDA	PHTHIRACAROIDEA	1.5	32.2581	35.5556	51	45
P1	3	DRY	HIGH	2014-05-12	1	8.96	HAYUCO	HEXAPODA	COLLEMBOLA	ENTOMOBRYOMORPHA	ENTOMOBRYOMORPHA	0.5	32.2581	35.5556	51	45
P1	3	DRY	HIGH	2014-05-12	1	8.96	HAYUCO	HEXAPODA	COLLEMBOLA	ENTOMOBRYOMORPHA	ENTOMOBRYOMORPHA	0.5	32.2581	35.5556	51	45
P1	3	DRY	HIGH	2014-05-12	1	8.96	HAYUCO	ARACHNIDA	ACARINA	MESOSTIGMATA	GAMASINA	1	32.2581	35.5556	51	45
P1	3	DRY	HIGH	2014-05-12	1	8.96	HAYUCO	ARACHNIDA	ACARINA	ORIBATIDA	ORIBATIDA_OTROS	0.5	32.2581	35.5556	51	45
P1	3	DRY	HIGH	2014-05-12	1	8.96	HAYUCO	ARACHNIDA	ACARINA	ORIBATIDA	ORIBATIDA_OTROS	1	32.2581	35.5556	51	45
P1	3	DRY	HIGH	2014-05-12	1	8.96	HAYUCO	ARACHNIDA	ACARINA	ORIBATIDA	ACHIPTEROIDEA	1	32.2581	35.5556	51	45
P1	3	DRY	HIGH	2014-05-12	1	8.96	HAYUCO	ARACHNIDA	ACARINA	ORIBATIDA	PHTHIRACAROIDEA	0.5	32.2581	35.5556	51	45
P1	3	DRY	HIGH	2014-05-12	1	8.96	HAYUCO	ARACHNIDA	ACARINA	ORIBATIDA	ACHIPTEROIDEA	1	32.2581	35.5556	51	45
P1	3	DRY	HIGH	2014-05-12	1	8.96	HAYUCO	HEXAPODA	COLLEMBOLA	PODUROMORPHA	PODUROMORPHA	1	32.2581	35.5556	51	45
P1	3	DRY	HIGH	2014-05-12	1	8.96	HAYUCO	HEXAPODA	COLLEMBOLA	ENTOMOBRYOMORPHA	ENTOMOBRYOMORPHA	1	32.2581	35.5556	51	45
P1	3	DRY	HIGH	2014-05-12	1	8.96	HAYUCO	ARACHNIDA	ACARINA	MESOSTIGMATA	GAMASINA	0.5	32.2581	35.5556	51	45
P1	3	DRY	HIGH	2014-05-12	1	8.96	HAYUCO	HEXAPODA	COLLEMBOLA	ENTOMOBRYOMORPHA	ENTOMOBRYOMORPHA	0.5	32.2581	35.5556	51	45
P1	3	DRY	HIGH	2014-05-12	1	8.96	HAYUCO	ARACHNIDA	ACARINA	MESOSTIGMATA	GAMASINA	0.5	32.2581	35.5556	51	45
P1	3	DRY	HIGH	2014-05-12	1	8.96	HAYUCO	ARACHNIDA	ACARINA	MESOSTIGMATA	UROPODINA	1	32.2581	35.5556	51	45
P1	3	DRY	HIGH	2014-05-12	1	8.96	HAYUCO	ARACHNIDA	ACARINA	ORIBATIDA	PHTHIRACAROIDEA	0.5	32.2581	35.5556	51	45
P1	3	DRY	HIGH	2014-05-12	1	8.96	HAYUCO	HEXAPODA	COLLEMBOLA	ENTOMOBRYOMORPHA	ENTOMOBRYOMORPHA	1	32.2581	35.5556	51	45
P1	3	DRY	HIGH	2014-05-12	1	8.96	HAYUCO	HEXAPODA	COLLEMBOLA	ENTOMOBRYOMORPHA	ENTOMOBRYOMORPHA	1	32.2581	35.5556	51	45
P1	3	DRY	HIGH	2014-05-12	1	8.96	HAYUCO	HEXAPODA	COLLEMBOLA	ENTOMOBRYOMORPHA	ENTOMOBRYOMORPHA	0.5	32.2581	35.5556	51	45
P1	3	DRY	HIGH	2014-05-12	1	8.96	HAYUCO	ARACHNIDA	ACARINA	ORIBATIDA	ACHIPTEROIDEA	1	32.2581	35.5556	51	45
P1	3	DRY	HIGH	2014-05-12	1	8.96	HAYUCO	ARACHNIDA	ACARINA	ORIBATIDA	ORIBATIDA_OTROS	0.5	32.2581	35.5556	51	45
P1	3	DRY	HIGH	2014-05-12	1	8.96	HAYUCO	ARACHNIDA	ACARINA	ORIBATIDA	ORIBATIDA_OTROS	1	32.2581	35.5556	51	45
P1	3	DRY	HIGH	2014-05-12	1	8.96	HAYUCO	ARACHNIDA	ACARINA	ORIBATIDA	ORIBATIDA_OTROS	0.5	32.2581	35.5556	51	45
P1	3	DRY	HIGH	2014-05-12	1	8.96	HAYUCO	ARACHNIDA	ACARINA	ORIBATIDA	DAMAEOIDEA	1	32.2581	35.5556	51	45
P1	3	DRY	HIGH	2014-05-12	1	8.96	HAYUCO	ARACHNIDA	ACARINA	ORIBATIDA	ORIBATIDA_OTROS	1	32.2581	35.5556	51	45
P1	3	DRY	HIGH	2014-05-12	1	8.96	HAYUCO	ARACHNIDA	ACARINA	ORIBATIDA	ORIBATIDA_OTROS	1	32.2581	35.5556	51	45
P1	3	DRY	HIGH	2014-05-12	1	8.96	HAYUCO	ARACHNIDA	ACARINA	ORIBATIDA	PHTHIRACAROIDEA	0.5	32.2581	35.5556	51	45
P1	3	DRY	HIGH	2014-05-12	1	8.96	HAYUCO	ARACHNIDA	ACARINA	ORIBATIDA	PHTHIRACAROIDEA	0.5	32.2581	35.5556	51	45
P1	3	DRY	HIGH	2014-05-12	1	8.96	HAYUCO	ANNELIDA	ENCHYTRAEIDAE	ENCHYTRAEIDAE	ENCHYTRAEIDAE	2	32.2581	35.5556	51	45
P1	3	DRY	HIGH	2014-05-12	1	8.96	HAYUCO	ARACHNIDA	ACARINA	ORIBATIDA	ACHIPTEROIDEA	1	32.2581	35.5556	51	45
P1	3	DRY	HIGH	2014-05-12	1	8.96	HAYUCO	ARACHNIDA	ACARINA	MESOSTIGMATA	GAMASINA	1	32.2581	35.5556	51	45
P1	3	DRY	HIGH	2014-05-12	1	8.96	HAYUCO	ARACHNIDA	ACARINA	PROSTIGMATA	PROSTIGMATA_OTROS	0.5	32.2581	35.5556	51	45
P1	3	DRY	HIGH	2014-05-12	1	8.96	HAYUCO	HEXAPODA	LARVAS	LARVAS_OTROS	LARVAS_OTROS	1.5	32.2581	35.5556	51	45
P1	3	DRY	HIGH	2014-05-12	1	8.96	HAYUCO	HEXAPODA	COLLEMBOLA	ENTOMOBRYOMORPHA	ENTOMOBRYOMORPHA	1.5	32.2581	35.5556	51	45
P1	3	DRY	HIGH	2014-05-12	1	8.96	HAYUCO	HEXAPODA	COLLEMBOLA	ENTOMOBRYOMORPHA	ENTOMOBRYOMORPHA	0.5	32.2581	35.5556	51	45
P1	3	DRY	HIGH	2014-05-12	1	8.96	HAYUCO	ARACHNIDA	ACARINA	ORIBATIDA	ACHIPTEROIDEA	1	32.2581	35.5556	51	45
P1	3	DRY	HIGH	2014-05-12	1	8.96	HAYUCO	ARACHNIDA	ACARINA	MESOSTIGMATA	GAMASINA	0.5	32.2581	35.5556	51	45
P1	3	DRY	HIGH	2014-05-12	1	8.96	HAYUCO	ARACHNIDA	ACARINA	MESOSTIGMATA	GAMASINA	0.5	32.2581	35.5556	51	45
P1	3	DRY	HIGH	2014-05-12	1	8.96	HAYUCO	ARACHNIDA	ACARINA	ORIBATIDA	DAMAEOIDEA	1	32.2581	35.5556	51	45
P1	3	DRY	HIGH	2014-05-12	1	8.96	HAYUCO	ARACHNIDA	ACARINA	ORIBATIDA	DAMAEOIDEA	1	32.2581	35.5556	51	45
P1	3	DRY	HIGH	2014-05-12	1	8.96	HAYUCO	ARACHNIDA	ACARINA	ORIBATIDA	ORIBATIDA_OTROS	0.5	32.2581	35.5556	51	45
P1	3	DRY	HIGH	2014-05-12	1	8.96	HAYUCO	ARACHNIDA	ACARINA	ORIBATIDA	ORIBATIDA_OTROS	0.5	32.2581	35.5556	51	45
P1	3	DRY	HIGH	2014-05-12	1	8.96	HAYUCO	HEXAPODA	COLLEMBOLA	ENTOMOBRYOMORPHA	ENTOMOBRYOMORPHA	0.5	32.2581	35.5556	51	45
P1	3	DRY	HIGH	2014-05-12	1	8.96	HAYUCO	HEXAPODA	COLLEMBOLA	ENTOMOBRYOMORPHA	ENTOMOBRYOMORPHA	0.5	32.2581	35.5556	51	45
P1	3	DRY	HIGH	2014-05-12	1	8.96	HAYUCO	ARACHNIDA	ACARINA	ORIBATIDA	PHTHIRACAROIDEA	1	32.2581	35.5556	51	45
P1	3	DRY	HIGH	2014-05-12	1	8.96	HAYUCO	ARACHNIDA	ACARINA	ORIBATIDA	ORIBATIDA_OTROS	0.5	32.2581	35.5556	51	45
P1	3	DRY	HIGH	2014-05-12	1	8.96	HAYUCO	ARACHNIDA	ACARINA	ORIBATIDA	ORIBATIDA_OTROS	0.5	32.2581	35.5556	51	45
P1	3	DRY	HIGH	2014-05-12	1	8.96	HAYUCO	ARACHNIDA	ACARINA	MESOSTIGMATA	UROPODINA	1	32.2581	35.5556	51	45
P1	3	DRY	HIGH	2014-05-12	1	8.96	HAYUCO	ARACHNIDA	ACARINA	MESOSTIGMATA	UROPODINA	1	32.2581	35.5556	51	45
P1	3	DRY	HIGH	2014-05-12	1	8.96	HAYUCO	ARACHNIDA	ACARINA	MESOSTIGMATA	GAMASINA	0.5	32.2581	35.5556	51	45
P1	3	DRY	HIGH	2014-05-12	1	8.96	HAYUCO	ARACHNIDA	ACARINA	ORIBATIDA	ORIBATIDA_OTROS	0.5	32.2581	35.5556	51	45
P1	3	DRY	HIGH	2014-05-12	1	8.96	HAYUCO	ARACHNIDA	ACARINA	ORIBATIDA	ORIBATIDA_OTROS	0.5	32.2581	35.5556	51	45
P1	3	DRY	HIGH	2014-05-12	1	8.96	HAYUCO	HEXAPODA	COLLEMBOLA	ENTOMOBRYOMORPHA	ENTOMOBRYOMORPHA	0.5	32.2581	35.5556	51	45
P1	3	DRY	HIGH	2014-05-12	1	8.96	HAYUCO	ARACHNIDA	ACARINA	ORIBATIDA	ORIBATIDA_OTROS	1	32.2581	35.5556	51	45
P1	3	DRY	HIGH	2014-05-12	1	8.96	HAYUCO	HEXAPODA	COLLEMBOLA	ENTOMOBRYOMORPHA	ENTOMOBRYOMORPHA	0.5	32.2581	35.5556	51	45
P1	3	DRY	HIGH	2014-05-12	1	8.96	HAYUCO	HEXAPODA	COLLEMBOLA	ENTOMOBRYOMORPHA	ENTOMOBRYOMORPHA	0.5	32.2581	35.5556	51	45
P1	3	DRY	HIGH	2014-05-12	1	8.96	HAYUCO	ARACHNIDA	ACARINA	ORIBATIDA	PHTHIRACAROIDEA	0.5	32.2581	35.5556	51	45
P1	3	DRY	HIGH	2014-05-12	1	8.96	HAYUCO	ARACHNIDA	ACARINA	MESOSTIGMATA	GAMASINA	0.5	32.2581	35.5556	51	45
P1	3	DRY	HIGH	2014-05-12	1	8.96	HAYUCO	ARACHNIDA	ACARINA	PROSTIGMATA	PROSTIGMATA_OTROS	0.5	32.2581	35.5556	51	45
P1	3	DRY	HIGH	2014-05-12	1	8.96	HAYUCO	HEXAPODA	COLLEMBOLA	ENTOMOBRYOMORPHA	ENTOMOBRYOMORPHA	3	32.2581	35.5556	51	45
P1	3	DRY	HIGH	2014-05-12	1	8.96	HAYUCO	HEXAPODA	COLLEMBOLA	PODUROMORPHA	PODUROMORPHA	0.5	32.2581	35.5556	51	45
P1	3	DRY	HIGH	2014-05-12	1	8.96	HAYUCO	ANNELIDA	ENCHYTRAEIDAE	ENCHYTRAEIDAE	ENCHYTRAEIDAE	6	32.2581	35.5556	51	45
P1	3	DRY	HIGH	2014-05-12	1	8.96	HAYUCO	ARACHNIDA	ACARINA	ORIBATIDA	ORIBATIDA_OTROS	0.5	32.2581	35.5556	51	45
P1	3	DRY	HIGH	2014-05-12	1	8.96	HAYUCO	HEXAPODA	COLLEMBOLA	ENTOMOBRYOMORPHA	ENTOMOBRYOMORPHA	2	32.2581	35.5556	51	45
P1	3	DRY	HIGH	2014-05-12	1	8.96	HAYUCO	ARACHNIDA	ACARINA	ORIBATIDA	ORIBATIDA_OTROS	0.5	32.2581	35.5556	51	45
P1	3	DRY	HIGH	2014-05-12	1	8.96	HAYUCO	ARACHNIDA	ACARINA	MESOSTIGMATA	GAMASINA	1.5	32.2581	35.5556	51	45
P1	3	DRY	HIGH	2014-05-12	1	8.96	HAYUCO	ARACHNIDA	ACARINA	MESOSTIGMATA	GAMASINA	0.5	32.2581	35.5556	51	45
P1	3	DRY	HIGH	2014-05-12	1	8.96	HAYUCO	ARACHNIDA	ACARINA	ORIBATIDA	PHTHIRACAROIDEA	1.5	32.2581	35.5556	51	45
P1	3	DRY	HIGH	2014-05-12	1	8.96	HAYUCO	ARACHNIDA	ACARINA	PROSTIGMATA	PROSTIGMATA_OTROS	0.5	32.2581	35.5556	51	45
P1	3	DRY	HIGH	2014-05-12	1	8.96	HAYUCO	HEXAPODA	COLLEMBOLA	ENTOMOBRYOMORPHA	ENTOMOBRYOMORPHA	1.5	32.2581	35.5556	51	45
P1	3	DRY	HIGH	2014-05-12	1	8.96	HAYUCO	ARACHNIDA	ACARINA	ORIBATIDA	ACHIPTEROIDEA	1	32.2581	35.5556	51	45
P1	3	DRY	HIGH	2014-05-12	1	8.96	HAYUCO	ARACHNIDA	ACARINA	MESOSTIGMATA	GAMASINA	0.5	32.2581	35.5556	51	45
P1	3	DRY	HIGH	2014-05-12	1	8.96	HAYUCO	ARACHNIDA	ACARINA	MESOSTIGMATA	GAMASINA	0.5	32.2581	35.5556	51	45
P1	3	DRY	HIGH	2014-05-12	1	8.96	HAYUCO	HEXAPODA	COLLEMBOLA	ENTOMOBRYOMORPHA	ENTOMOBRYOMORPHA	1.5	32.2581	35.5556	51	45
P1	3	DRY	HIGH	2014-05-12	1	8.96	HAYUCO	ARACHNIDA	ACARINA	MESOSTIGMATA	GAMASINA	1	32.2581	35.5556	51	45
P1	3	DRY	HIGH	2014-05-12	1	8.96	HAYUCO	ARACHNIDA	ACARINA	ORIBATIDA	ORIBATIDA_OTROS	1	32.2581	35.5556	51	45
P1	3	DRY	HIGH	2014-05-12	1	8.96	HAYUCO	ARACHNIDA	ACARINA	ORIBATIDA	DAMAEOIDEA	1	32.2581	35.5556	51	45
P1	3	DRY	HIGH	2014-05-12	1	8.96	HAYUCO	ARACHNIDA	ACARINA	ORIBATIDA	DAMAEOIDEA	1	32.2581	35.5556	51	45
P1	3	DRY	HIGH	2014-05-12	1	8.96	HAYUCO	ARACHNIDA	ACARINA	ORIBATIDA	DAMAEOIDEA	1	32.2581	35.5556	51	45
P1	3	DRY	HIGH	2014-05-12	1	8.96	HAYUCO	HEXAPODA	COLLEMBOLA	ENTOMOBRYOMORPHA	ENTOMOBRYOMORPHA	0.5	32.2581	35.5556	51	45
P1	3	DRY	HIGH	2014-05-12	1	8.96	HAYUCO	ARACHNIDA	ACARINA	MESOSTIGMATA	GAMASINA	1	32.2581	35.5556	51	45
P1	3	DRY	HIGH	2014-05-12	1	8.96	HAYUCO	ARACHNIDA	ACARINA	ORIBATIDA	PHTHIRACAROIDEA	1.5	32.2581	35.5556	51	45
P1	3	DRY	HIGH	2014-05-12	1	8.96	HAYUCO	ARACHNIDA	ACARINA	ORIBATIDA	ORIBATIDA_OTROS	1	32.2581	35.5556	51	45
P1	3	DRY	HIGH	2014-05-12	1	8.96	HAYUCO	ARACHNIDA	ACARINA	MESOSTIGMATA	UROPODINA	1	32.2581	35.5556	51	45
P1	3	DRY	HIGH	2014-05-12	1	8.96	HAYUCO	ARACHNIDA	ACARINA	ORIBATIDA	PHTHIRACAROIDEA	0.5	32.2581	35.5556	51	45
P1	3	DRY	HIGH	2014-05-12	1	8.96	HAYUCO	ARACHNIDA	ACARINA	ORIBATIDA	PHTHIRACAROIDEA	1	32.2581	35.5556	51	45
P1	3	DRY	HIGH	2014-05-12	1	8.96	HAYUCO	HEXAPODA	LARVAS	LARVAS_OTROS	LARVAS_OTROS	1	32.2581	35.5556	51	45
P1	3	DRY	HIGH	2014-05-12	1	8.96	HAYUCO	HEXAPODA	COLLEMBOLA	ENTOMOBRYOMORPHA	ENTOMOBRYOMORPHA	0.5	32.2581	35.5556	51	45
P1	3	DRY	HIGH	2014-05-12	1	8.96	HAYUCO	ARACHNIDA	ACARINA	PROSTIGMATA	PROSTIGMATA_OTROS	0.5	32.2581	35.5556	51	45
P1	3	DRY	HIGH	2014-05-12	1	8.96	HAYUCO	ARACHNIDA	ACARINA	ORIBATIDA	DAMAEOIDEA	1	32.2581	35.5556	51	45
P1	3	DRY	HIGH	2014-05-12	1	8.96	HAYUCO	ARACHNIDA	ACARINA	ORIBATIDA	PHTHIRACAROIDEA	0.5	32.2581	35.5556	51	45
P1	3	DRY	HIGH	2014-05-12	1	8.96	HAYUCO	ARACHNIDA	ACARINA	ORIBATIDA	PHTHIRACAROIDEA	1	32.2581	35.5556	51	45
P1	3	DRY	HIGH	2014-05-12	1	8.96	HAYUCO	ARACHNIDA	ACARINA	MESOSTIGMATA	GAMASINA	0.5	32.2581	35.5556	51	45
P1	3	DRY	HIGH	2014-05-12	1	8.96	HAYUCO	ARACHNIDA	ACARINA	ORIBATIDA	ACHIPTEROIDEA	1	32.2581	35.5556	51	45
P1	3	DRY	HIGH	2014-05-12	1	8.96	HAYUCO	ARACHNIDA	ACARINA	MESOSTIGMATA	GAMASINA	0.5	32.2581	35.5556	51	45
P1	3	DRY	HIGH	2014-05-12	1	8.96	HAYUCO	ARACHNIDA	ACARINA	MESOSTIGMATA	GAMASINA	1	32.2581	35.5556	51	45
P1	3	DRY	HIGH	2014-05-12	1	8.96	HAYUCO	ARACHNIDA	ACARINA	ORIBATIDA	PHTHIRACAROIDEA	1.5	32.2581	35.5556	51	45
P1	3	DRY	HIGH	2014-05-12	1	8.96	HAYUCO	HEXAPODA	COLLEMBOLA	PODUROMORPHA	PODUROMORPHA	0.5	32.2581	35.5556	51	45
P1	3	DRY	HIGH	2014-05-12	1	8.96	HAYUCO	ARACHNIDA	PSEUDOSCORPIONIDA	PSEUDOSCORPIONIDA	PSEUDOSCORPIONIDA	2	32.2581	35.5556	51	45
P1	3	DRY	HIGH	2014-05-12	1	8.96	HAYUCO	ARACHNIDA	ACARINA	MESOSTIGMATA	GAMASINA	1	32.2581	35.5556	51	45
P1	3	DRY	HIGH	2014-05-12	1	8.96	HAYUCO	ARACHNIDA	ACARINA	MESOSTIGMATA	GAMASINA	0.5	32.2581	35.5556	51	45
P1	3	DRY	HIGH	2014-05-12	1	8.96	HAYUCO	HEXAPODA	COLLEMBOLA	ENTOMOBRYOMORPHA	ENTOMOBRYOMORPHA	0.5	32.2581	35.5556	51	45
P1	3	DRY	HIGH	2014-05-12	1	8.96	HAYUCO	ARACHNIDA	ACARINA	PROSTIGMATA	PROSTIGMATA_OTROS	0.5	32.2581	35.5556	51	45
P1	3	DRY	HIGH	2014-05-12	1	8.96	HAYUCO	HEXAPODA	COLLEMBOLA	ENTOMOBRYOMORPHA	ENTOMOBRYOMORPHA	1	32.2581	35.5556	51	45
P1	3	DRY	HIGH	2014-05-12	1	8.96	HAYUCO	HEXAPODA	COLLEMBOLA	ENTOMOBRYOMORPHA	ENTOMOBRYOMORPHA	3	32.2581	35.5556	51	45
P1	3	DRY	HIGH	2014-05-12	1	8.96	HAYUCO	HEXAPODA	COLLEMBOLA	ENTOMOBRYOMORPHA	ENTOMOBRYOMORPHA	0.5	32.2581	35.5556	51	45
P1	3	DRY	HIGH	2014-05-12	1	8.96	HAYUCO	HEXAPODA	COLLEMBOLA	ENTOMOBRYOMORPHA	ENTOMOBRYOMORPHA	1	32.2581	35.5556	51	45
P1	3	DRY	HIGH	2014-05-12	1	8.96	HAYUCO	ARACHNIDA	ACARINA	ORIBATIDA	PHTHIRACAROIDEA	1	32.2581	35.5556	51	45
P1	3	DRY	HIGH	2014-05-12	1	8.96	HAYUCO	ARACHNIDA	ACARINA	MESOSTIGMATA	UROPODINA	1	32.2581	35.5556	51	45
P1	3	DRY	HIGH	2014-05-12	1	8.96	HAYUCO	HEXAPODA	COLLEMBOLA	PODUROMORPHA	PODUROMORPHA	0.5	32.2581	35.5556	51	45
P1	3	DRY	HIGH	2014-05-12	1	8.96	HAYUCO	ARACHNIDA	ACARINA	ORIBATIDA	DAMAEOIDEA	1	32.2581	35.5556	51	45
P1	3	DRY	HIGH	2014-05-12	1	8.96	HAYUCO	ARACHNIDA	ACARINA	ORIBATIDA	ORIBATIDA_OTROS	0.5	32.2581	35.5556	51	45
P1	3	DRY	HIGH	2014-05-12	1	8.96	HAYUCO	HEXAPODA	COLLEMBOLA	ENTOMOBRYOMORPHA	ENTOMOBRYOMORPHA	0.5	32.2581	35.5556	51	45
P1	3	DRY	HIGH	2014-05-12	1	8.96	HOJARASCA	ARACHNIDA	OPILIONIDA	OPILIONIDA	OPILIONIDA	1.5	32.2581	35.5556	51	45
P1	3	DRY	HIGH	2014-05-12	1	8.96	HOJARASCA	HEXAPODA	COLEOPTERA	COLEOPTERA_OTROS	COLEOPTERA_OTROS	3	32.2581	35.5556	51	45
P1	3	DRY	HIGH	2014-05-12	1	8.96	HOJARASCA	HEXAPODA	COLLEMBOLA	ENTOMOBRYOMORPHA	ENTOMOBRYOMORPHA	4	32.2581	35.5556	51	45
P1	3	DRY	HIGH	2014-05-12	1	8.96	HOJARASCA	HEXAPODA	COLLEMBOLA	ENTOMOBRYOMORPHA	ENTOMOBRYOMORPHA	3.5	32.2581	35.5556	51	45
P1	3	DRY	HIGH	2014-05-12	1	8.96	HOJARASCA	HEXAPODA	COLLEMBOLA	ENTOMOBRYOMORPHA	ENTOMOBRYOMORPHA	3.5	32.2581	35.5556	51	45
P1	3	DRY	HIGH	2014-05-12	1	8.96	HOJARASCA	HEXAPODA	COLLEMBOLA	ENTOMOBRYOMORPHA	ENTOMOBRYOMORPHA	0.5	32.2581	35.5556	51	45
P1	3	DRY	HIGH	2014-05-12	1	8.96	HOJARASCA	HEXAPODA	COLLEMBOLA	ENTOMOBRYOMORPHA	ENTOMOBRYOMORPHA	0.5	32.2581	35.5556	51	45
P1	3	DRY	HIGH	2014-05-12	1	8.96	HOJARASCA	HEXAPODA	COLLEMBOLA	ENTOMOBRYOMORPHA	ENTOMOBRYOMORPHA	0.5	32.2581	35.5556	51	45
P1	3	DRY	HIGH	2014-05-12	1	8.96	HOJARASCA	HEXAPODA	COLLEMBOLA	ENTOMOBRYOMORPHA	ENTOMOBRYOMORPHA	1	32.2581	35.5556	51	45
P1	3	DRY	HIGH	2014-05-12	1	8.96	HOJARASCA	HEXAPODA	COLLEMBOLA	ENTOMOBRYOMORPHA	ENTOMOBRYOMORPHA	1.5	32.2581	35.5556	51	45
P1	3	DRY	HIGH	2014-05-12	1	8.96	HOJARASCA	HEXAPODA	COLLEMBOLA	ENTOMOBRYOMORPHA	ENTOMOBRYOMORPHA	0.5	32.2581	35.5556	51	45
P1	3	DRY	HIGH	2014-05-12	1	8.96	HOJARASCA	HEXAPODA	COLLEMBOLA	ENTOMOBRYOMORPHA	ENTOMOBRYOMORPHA	1.5	32.2581	35.5556	51	45
P1	3	DRY	HIGH	2014-05-12	1	8.96	HOJARASCA	HEXAPODA	COLLEMBOLA	ENTOMOBRYOMORPHA	ENTOMOBRYOMORPHA	2.5	32.2581	35.5556	51	45
P1	3	DRY	HIGH	2014-05-12	1	8.96	HOJARASCA	HEXAPODA	COLLEMBOLA	ENTOMOBRYOMORPHA	ENTOMOBRYOMORPHA	3.5	32.2581	35.5556	51	45
P1	3	DRY	HIGH	2014-05-12	1	8.96	HOJARASCA	HEXAPODA	COLLEMBOLA	ENTOMOBRYOMORPHA	ENTOMOBRYOMORPHA	1.5	32.2581	35.5556	51	45
P1	3	DRY	HIGH	2014-05-12	1	8.96	HOJARASCA	HEXAPODA	COLLEMBOLA	ENTOMOBRYOMORPHA	ENTOMOBRYOMORPHA	2.5	32.2581	35.5556	51	45
P1	3	DRY	HIGH	2014-05-12	1	8.96	HOJARASCA	HEXAPODA	COLLEMBOLA	ENTOMOBRYOMORPHA	ENTOMOBRYOMORPHA	2.5	32.2581	35.5556	51	45
P1	3	DRY	HIGH	2014-05-12	1	8.96	HOJARASCA	HEXAPODA	COLLEMBOLA	ENTOMOBRYOMORPHA	ENTOMOBRYOMORPHA	1	32.2581	35.5556	51	45
P1	3	DRY	HIGH	2014-05-12	1	8.96	HOJARASCA	HEXAPODA	COLLEMBOLA	ENTOMOBRYOMORPHA	ENTOMOBRYOMORPHA	3	32.2581	35.5556	51	45
P1	3	DRY	HIGH	2014-05-12	1	8.96	HOJARASCA	HEXAPODA	COLLEMBOLA	ENTOMOBRYOMORPHA	ENTOMOBRYOMORPHA	0.5	32.2581	35.5556	51	45
P1	3	DRY	HIGH	2014-05-12	1	8.96	HOJARASCA	HEXAPODA	COLLEMBOLA	ENTOMOBRYOMORPHA	ENTOMOBRYOMORPHA	1	32.2581	35.5556	51	45
P1	3	DRY	HIGH	2014-05-12	1	8.96	HOJARASCA	HEXAPODA	COLLEMBOLA	ENTOMOBRYOMORPHA	ENTOMOBRYOMORPHA	1.5	32.2581	35.5556	51	45
P1	3	DRY	HIGH	2014-05-12	1	8.96	HOJARASCA	HEXAPODA	COLLEMBOLA	ENTOMOBRYOMORPHA	ENTOMOBRYOMORPHA	1	32.2581	35.5556	51	45
P1	3	DRY	HIGH	2014-05-12	1	8.96	HOJARASCA	HEXAPODA	COLLEMBOLA	ENTOMOBRYOMORPHA	ENTOMOBRYOMORPHA	3	32.2581	35.5556	51	45
P1	3	DRY	HIGH	2014-05-12	1	8.96	HOJARASCA	HEXAPODA	COLLEMBOLA	ENTOMOBRYOMORPHA	ENTOMOBRYOMORPHA	1.5	32.2581	35.5556	51	45
P1	3	DRY	HIGH	2014-05-12	1	8.96	HOJARASCA	HEXAPODA	COLLEMBOLA	ENTOMOBRYOMORPHA	ENTOMOBRYOMORPHA	0.5	32.2581	35.5556	51	45
P1	3	DRY	HIGH	2014-05-12	1	8.96	HOJARASCA	HEXAPODA	COLLEMBOLA	ENTOMOBRYOMORPHA	ENTOMOBRYOMORPHA	0.5	32.2581	35.5556	51	45
P1	3	DRY	HIGH	2014-05-12	1	8.96	HOJARASCA	HEXAPODA	COLLEMBOLA	ENTOMOBRYOMORPHA	ENTOMOBRYOMORPHA	1.5	32.2581	35.5556	51	45
P1	3	DRY	HIGH	2014-05-12	1	8.96	HOJARASCA	HEXAPODA	COLLEMBOLA	ENTOMOBRYOMORPHA	ENTOMOBRYOMORPHA	2.5	32.2581	35.5556	51	45
P1	3	DRY	HIGH	2014-05-12	1	8.96	HOJARASCA	HEXAPODA	COLLEMBOLA	ENTOMOBRYOMORPHA	ENTOMOBRYOMORPHA	1.5	32.2581	35.5556	51	45
P1	3	DRY	HIGH	2014-05-12	1	8.96	HOJARASCA	HEXAPODA	COLLEMBOLA	ENTOMOBRYOMORPHA	ENTOMOBRYOMORPHA	1.5	32.2581	35.5556	51	45
P1	3	DRY	HIGH	2014-05-12	1	8.96	HOJARASCA	HEXAPODA	COLLEMBOLA	ENTOMOBRYOMORPHA	ENTOMOBRYOMORPHA	0.5	32.2581	35.5556	51	45
P1	3	DRY	HIGH	2014-05-12	1	8.96	HOJARASCA	HEXAPODA	COLLEMBOLA	ENTOMOBRYOMORPHA	ENTOMOBRYOMORPHA	2	32.2581	35.5556	51	45
P1	3	DRY	HIGH	2014-05-12	1	8.96	HOJARASCA	HEXAPODA	COLLEMBOLA	ENTOMOBRYOMORPHA	ENTOMOBRYOMORPHA	1.5	32.2581	35.5556	51	45
P1	3	DRY	HIGH	2014-05-12	1	8.96	HOJARASCA	HEXAPODA	COLLEMBOLA	ENTOMOBRYOMORPHA	ENTOMOBRYOMORPHA	1	32.2581	35.5556	51	45
P1	3	DRY	HIGH	2014-05-12	1	8.96	HOJARASCA	HEXAPODA	COLLEMBOLA	ENTOMOBRYOMORPHA	ENTOMOBRYOMORPHA	1	32.2581	35.5556	51	45
P1	3	DRY	HIGH	2014-05-12	1	8.96	HOJARASCA	HEXAPODA	COLLEMBOLA	ENTOMOBRYOMORPHA	ENTOMOBRYOMORPHA	1	32.2581	35.5556	51	45
P1	3	DRY	HIGH	2014-05-12	1	8.96	HOJARASCA	HEXAPODA	COLLEMBOLA	ENTOMOBRYOMORPHA	ENTOMOBRYOMORPHA	1.5	32.2581	35.5556	51	45
P1	3	DRY	HIGH	2014-05-12	1	8.96	HOJARASCA	HEXAPODA	COLLEMBOLA	ENTOMOBRYOMORPHA	ENTOMOBRYOMORPHA	1	32.2581	35.5556	51	45
P1	3	DRY	HIGH	2014-05-12	1	8.96	HOJARASCA	ARACHNIDA	ACARINA	PROSTIGMATA	ANYSTOIDEA	0.5	32.2581	35.5556	51	45
P1	3	DRY	HIGH	2014-05-12	1	8.96	HOJARASCA	ARACHNIDA	ACARINA	PROSTIGMATA	ANYSTOIDEA	0.5	32.2581	35.5556	51	45
P1	3	DRY	HIGH	2014-05-12	1	8.96	HOJARASCA	ARACHNIDA	ACARINA	ORIBATIDA	DAMAEOIDEA	1	32.2581	35.5556	51	45
P1	3	DRY	HIGH	2014-05-12	1	8.96	HOJARASCA	ARACHNIDA	ACARINA	ORIBATIDA	DAMAEOIDEA	1	32.2581	35.5556	51	45
P1	3	DRY	HIGH	2014-05-12	1	8.96	HOJARASCA	ARACHNIDA	ACARINA	ORIBATIDA	DAMAEOIDEA	1	32.2581	35.5556	51	45
P1	3	DRY	HIGH	2014-05-12	1	8.96	HOJARASCA	ARACHNIDA	ACARINA	ORIBATIDA	DAMAEOIDEA	1	32.2581	35.5556	51	45
P1	3	DRY	HIGH	2014-05-12	1	8.96	HOJARASCA	ARACHNIDA	ACARINA	ORIBATIDA	DAMAEOIDEA	1	32.2581	35.5556	51	45
P1	3	DRY	HIGH	2014-05-12	1	8.96	HOJARASCA	ARACHNIDA	ACARINA	ORIBATIDA	DAMAEOIDEA	1	32.2581	35.5556	51	45
P1	3	DRY	HIGH	2014-05-12	1	8.96	HOJARASCA	ARACHNIDA	ACARINA	ORIBATIDA	DAMAEOIDEA	1	32.2581	35.5556	51	45
P1	3	DRY	HIGH	2014-05-12	1	8.96	HOJARASCA	ARACHNIDA	ACARINA	ORIBATIDA	DAMAEOIDEA	1	32.2581	35.5556	51	45
P1	3	DRY	HIGH	2014-05-12	1	8.96	HOJARASCA	ARACHNIDA	ACARINA	ORIBATIDA	DAMAEOIDEA	1	32.2581	35.5556	51	45
P1	3	DRY	HIGH	2014-05-12	1	8.96	HOJARASCA	ARACHNIDA	ACARINA	ORIBATIDA	DAMAEOIDEA	1	32.2581	35.5556	51	45
P1	3	DRY	HIGH	2014-05-12	1	8.96	HOJARASCA	MYRIAPODA	CHILOPODA	GEOPHILOMORPHA	GEOPHILOMORPHA	13	32.2581	35.5556	51	45
P1	3	DRY	HIGH	2014-05-12	1	8.96	HOJARASCA	MYRIAPODA	CHILOPODA	GEOPHILOMORPHA	GEOPHILOMORPHA	12	32.2581	35.5556	51	45
P1	3	DRY	HIGH	2014-05-12	1	8.96	HOJARASCA	MYRIAPODA	CHILOPODA	GEOPHILOMORPHA	GEOPHILOMORPHA	14	32.2581	35.5556	51	45
P1	3	DRY	HIGH	2014-05-12	1	8.96	HOJARASCA	ARACHNIDA	ACARINA	PROSTIGMATA	TROMBIDIOIDEA	1.5	32.2581	35.5556	51	45
P1	3	DRY	HIGH	2014-05-12	1	8.96	HOJARASCA	ARACHNIDA	ACARINA	ORIBATIDA	ORIBATIDA_OTROS	1	32.2581	35.5556	51	45
P1	3	DRY	HIGH	2014-05-12	1	8.96	HOJARASCA	ARACHNIDA	ACARINA	ORIBATIDA	ORIBATIDA_OTROS	0.5	32.2581	35.5556	51	45
P1	3	DRY	HIGH	2014-05-12	1	8.96	HOJARASCA	ARACHNIDA	ACARINA	ORIBATIDA	ORIBATIDA_OTROS	0.5	32.2581	35.5556	51	45
P1	3	DRY	HIGH	2014-05-12	1	8.96	HOJARASCA	ARACHNIDA	ACARINA	ORIBATIDA	ORIBATIDA_OTROS	0.5	32.2581	35.5556	51	45
P1	3	DRY	HIGH	2014-05-12	1	8.96	HOJARASCA	ARACHNIDA	ACARINA	ORIBATIDA	ORIBATIDA_OTROS	0.5	32.2581	35.5556	51	45
P1	3	DRY	HIGH	2014-05-12	1	8.96	HOJARASCA	ARACHNIDA	ACARINA	ORIBATIDA	ORIBATIDA_OTROS	1	32.2581	35.5556	51	45
P1	3	DRY	HIGH	2014-05-12	1	8.96	HOJARASCA	ARACHNIDA	ACARINA	ORIBATIDA	ORIBATIDA_OTROS	1	32.2581	35.5556	51	45
P1	3	DRY	HIGH	2014-05-12	1	8.96	HOJARASCA	ARACHNIDA	ACARINA	ORIBATIDA	ORIBATIDA_OTROS	0.5	32.2581	35.5556	51	45
P1	3	DRY	HIGH	2014-05-12	1	8.96	HOJARASCA	ARACHNIDA	ACARINA	ORIBATIDA	ORIBATIDA_OTROS	1	32.2581	35.5556	51	45
P1	3	DRY	HIGH	2014-05-12	1	8.96	HOJARASCA	ARACHNIDA	ACARINA	ORIBATIDA	ORIBATIDA_OTROS	1	32.2581	35.5556	51	45
P1	3	DRY	HIGH	2014-05-12	1	8.96	HOJARASCA	ARACHNIDA	ACARINA	ORIBATIDA	ORIBATIDA_OTROS	1	32.2581	35.5556	51	45
P1	3	DRY	HIGH	2014-05-12	1	8.96	HOJARASCA	ARACHNIDA	ACARINA	ORIBATIDA	ORIBATIDA_OTROS	0.5	32.2581	35.5556	51	45
P1	3	DRY	HIGH	2014-05-12	1	8.96	HOJARASCA	ARACHNIDA	ACARINA	ORIBATIDA	ORIBATIDA_OTROS	1	32.2581	35.5556	51	45
P1	3	DRY	HIGH	2014-05-12	1	8.96	HOJARASCA	ARACHNIDA	ACARINA	ORIBATIDA	ORIBATIDA_OTROS	1	32.2581	35.5556	51	45
P1	3	DRY	HIGH	2014-05-12	1	8.96	HOJARASCA	ARACHNIDA	ACARINA	ORIBATIDA	ORIBATIDA_OTROS	0.5	32.2581	35.5556	51	45
P1	3	DRY	HIGH	2014-05-12	1	8.96	HOJARASCA	ARACHNIDA	ACARINA	ORIBATIDA	ORIBATIDA_OTROS	1	32.2581	35.5556	51	45
P1	3	DRY	HIGH	2014-05-12	1	8.96	HOJARASCA	ARACHNIDA	ACARINA	ORIBATIDA	ORIBATIDA_OTROS	0.5	32.2581	35.5556	51	45
P1	3	DRY	HIGH	2014-05-12	1	8.96	HOJARASCA	ARACHNIDA	ACARINA	ORIBATIDA	ORIBATIDA_OTROS	0.5	32.2581	35.5556	51	45
P1	3	DRY	HIGH	2014-05-12	1	8.96	HOJARASCA	ARACHNIDA	ACARINA	ORIBATIDA	ORIBATIDA_OTROS	1	32.2581	35.5556	51	45
P1	3	DRY	HIGH	2014-05-12	1	8.96	HOJARASCA	ARACHNIDA	ACARINA	ORIBATIDA	ORIBATIDA_OTROS	0.5	32.2581	35.5556	51	45
P1	3	DRY	HIGH	2014-05-12	1	8.96	HOJARASCA	ARACHNIDA	ACARINA	ORIBATIDA	ORIBATIDA_OTROS	1	32.2581	35.5556	51	45
P1	3	DRY	HIGH	2014-05-12	1	8.96	HOJARASCA	ARACHNIDA	ACARINA	ORIBATIDA	ORIBATIDA_OTROS	0.5	32.2581	35.5556	51	45
P1	3	DRY	HIGH	2014-05-12	1	8.96	HOJARASCA	ARACHNIDA	ACARINA	ORIBATIDA	ORIBATIDA_OTROS	0.5	32.2581	35.5556	51	45
P1	3	DRY	HIGH	2014-05-12	1	8.96	HOJARASCA	ARACHNIDA	ACARINA	ORIBATIDA	ORIBATIDA_OTROS	0.5	32.2581	35.5556	51	45
P1	3	DRY	HIGH	2014-05-12	1	8.96	HOJARASCA	ARACHNIDA	ACARINA	ORIBATIDA	ORIBATIDA_OTROS	0.5	32.2581	35.5556	51	45
P1	3	DRY	HIGH	2014-05-12	1	8.96	HOJARASCA	ARACHNIDA	ACARINA	ORIBATIDA	ORIBATIDA_OTROS	0.5	32.2581	35.5556	51	45
P1	3	DRY	HIGH	2014-05-12	1	8.96	HOJARASCA	ARACHNIDA	ACARINA	ORIBATIDA	ORIBATIDA_OTROS	1	32.2581	35.5556	51	45
P1	3	DRY	HIGH	2014-05-12	1	8.96	HOJARASCA	ARACHNIDA	ACARINA	ORIBATIDA	ORIBATIDA_OTROS	0.5	32.2581	35.5556	51	45
P1	3	DRY	HIGH	2014-05-12	1	8.96	HOJARASCA	ARACHNIDA	ACARINA	ORIBATIDA	ORIBATIDA_OTROS	0.5	32.2581	35.5556	51	45
P1	3	DRY	HIGH	2014-05-12	1	8.96	HOJARASCA	ARACHNIDA	ACARINA	ORIBATIDA	ORIBATIDA_OTROS	1	32.2581	35.5556	51	45
P1	3	DRY	HIGH	2014-05-12	1	8.96	HOJARASCA	ARACHNIDA	ACARINA	ORIBATIDA	ORIBATIDA_OTROS	0.5	32.2581	35.5556	51	45
P1	3	DRY	HIGH	2014-05-12	1	8.96	HOJARASCA	ARACHNIDA	ACARINA	ORIBATIDA	ORIBATIDA_OTROS	1	32.2581	35.5556	51	45
P1	3	DRY	HIGH	2014-05-12	1	8.96	HOJARASCA	ARACHNIDA	ACARINA	ORIBATIDA	ORIBATIDA_OTROS	0.5	32.2581	35.5556	51	45
P1	3	DRY	HIGH	2014-05-12	1	8.96	HOJARASCA	ARACHNIDA	ACARINA	ORIBATIDA	ORIBATIDA_OTROS	0.5	32.2581	35.5556	51	45
P1	3	DRY	HIGH	2014-05-12	1	8.96	HOJARASCA	ARACHNIDA	ACARINA	ORIBATIDA	ORIBATIDA_OTROS	0.5	32.2581	35.5556	51	45
P1	3	DRY	HIGH	2014-05-12	1	8.96	HOJARASCA	ARACHNIDA	ACARINA	ORIBATIDA	ORIBATIDA_OTROS	1	32.2581	35.5556	51	45
P1	3	DRY	HIGH	2014-05-12	1	8.96	HOJARASCA	ARACHNIDA	ACARINA	ORIBATIDA	ORIBATIDA_OTROS	0.5	32.2581	35.5556	51	45
P1	3	DRY	HIGH	2014-05-12	1	8.96	HOJARASCA	ARACHNIDA	ACARINA	ORIBATIDA	ORIBATIDA_OTROS	1	32.2581	35.5556	51	45
P1	3	DRY	HIGH	2014-05-12	1	8.96	HOJARASCA	ARACHNIDA	ACARINA	ORIBATIDA	ORIBATIDA_OTROS	1	32.2581	35.5556	51	45
P1	3	DRY	HIGH	2014-05-12	1	8.96	HOJARASCA	ARACHNIDA	ACARINA	ORIBATIDA	ORIBATIDA_OTROS	0.5	32.2581	35.5556	51	45
P1	3	DRY	HIGH	2014-05-12	1	8.96	HOJARASCA	ARACHNIDA	ACARINA	ORIBATIDA	ORIBATIDA_OTROS	0.5	32.2581	35.5556	51	45
P1	3	DRY	HIGH	2014-05-12	1	8.96	HOJARASCA	ARACHNIDA	ACARINA	ORIBATIDA	ORIBATIDA_OTROS	0.5	32.2581	35.5556	51	45
P1	3	DRY	HIGH	2014-05-12	1	8.96	HOJARASCA	ARACHNIDA	ACARINA	ORIBATIDA	ORIBATIDA_OTROS	1	32.2581	35.5556	51	45
P1	3	DRY	HIGH	2014-05-12	1	8.96	HOJARASCA	ANNELIDA	ENCHYTRAEIDAE	ENCHYTRAEIDAE	ENCHYTRAEIDAE	11	32.2581	35.5556	51	45
P1	3	DRY	HIGH	2014-05-12	1	8.96	HOJARASCA	ANNELIDA	ENCHYTRAEIDAE	ENCHYTRAEIDAE	ENCHYTRAEIDAE	7	32.2581	35.5556	51	45
P1	3	DRY	HIGH	2014-05-12	1	8.96	HOJARASCA	ANNELIDA	ENCHYTRAEIDAE	ENCHYTRAEIDAE	ENCHYTRAEIDAE	7	32.2581	35.5556	51	45
P1	3	DRY	HIGH	2014-05-12	1	8.96	HOJARASCA	ANNELIDA	ENCHYTRAEIDAE	ENCHYTRAEIDAE	ENCHYTRAEIDAE	3	32.2581	35.5556	51	45
P1	3	DRY	HIGH	2014-05-12	1	8.96	HOJARASCA	ANNELIDA	ENCHYTRAEIDAE	ENCHYTRAEIDAE	ENCHYTRAEIDAE	6	32.2581	35.5556	51	45
P1	3	DRY	HIGH	2014-05-12	1	8.96	HOJARASCA	ANNELIDA	ENCHYTRAEIDAE	ENCHYTRAEIDAE	ENCHYTRAEIDAE	9	32.2581	35.5556	51	45
P1	3	DRY	HIGH	2014-05-12	1	8.96	HOJARASCA	ANNELIDA	ENCHYTRAEIDAE	ENCHYTRAEIDAE	ENCHYTRAEIDAE	4	32.2581	35.5556	51	45
P1	3	DRY	HIGH	2014-05-12	1	8.96	HOJARASCA	ANNELIDA	ENCHYTRAEIDAE	ENCHYTRAEIDAE	ENCHYTRAEIDAE	7	32.2581	35.5556	51	45
P1	3	DRY	HIGH	2014-05-12	1	8.96	HOJARASCA	ANNELIDA	ENCHYTRAEIDAE	ENCHYTRAEIDAE	ENCHYTRAEIDAE	4	32.2581	35.5556	51	45
P1	3	DRY	HIGH	2014-05-12	1	8.96	HOJARASCA	ANNELIDA	ENCHYTRAEIDAE	ENCHYTRAEIDAE	ENCHYTRAEIDAE	7	32.2581	35.5556	51	45
P1	3	DRY	HIGH	2014-05-12	1	8.96	HOJARASCA	ANNELIDA	ENCHYTRAEIDAE	ENCHYTRAEIDAE	ENCHYTRAEIDAE	4	32.2581	35.5556	51	45
P1	3	DRY	HIGH	2014-05-12	1	8.96	HOJARASCA	ANNELIDA	ENCHYTRAEIDAE	ENCHYTRAEIDAE	ENCHYTRAEIDAE	3	32.2581	35.5556	51	45
P1	3	DRY	HIGH	2014-05-12	1	8.96	HOJARASCA	ANNELIDA	ENCHYTRAEIDAE	ENCHYTRAEIDAE	ENCHYTRAEIDAE	6	32.2581	35.5556	51	45
P1	3	DRY	HIGH	2014-05-12	1	8.96	HOJARASCA	ANNELIDA	ENCHYTRAEIDAE	ENCHYTRAEIDAE	ENCHYTRAEIDAE	2	32.2581	35.5556	51	45
P1	3	DRY	HIGH	2014-05-12	1	8.96	HOJARASCA	ANNELIDA	ENCHYTRAEIDAE	ENCHYTRAEIDAE	ENCHYTRAEIDAE	3	32.2581	35.5556	51	45
P1	3	DRY	HIGH	2014-05-12	1	8.96	HOJARASCA	ANNELIDA	ENCHYTRAEIDAE	ENCHYTRAEIDAE	ENCHYTRAEIDAE	7	32.2581	35.5556	51	45
P1	3	DRY	HIGH	2014-05-12	1	8.96	HOJARASCA	ANNELIDA	ENCHYTRAEIDAE	ENCHYTRAEIDAE	ENCHYTRAEIDAE	8	32.2581	35.5556	51	45
P1	3	DRY	HIGH	2014-05-12	1	8.96	HOJARASCA	ANNELIDA	ENCHYTRAEIDAE	ENCHYTRAEIDAE	ENCHYTRAEIDAE	7	32.2581	35.5556	51	45
P1	3	DRY	HIGH	2014-05-12	1	8.96	HOJARASCA	ANNELIDA	ENCHYTRAEIDAE	ENCHYTRAEIDAE	ENCHYTRAEIDAE	6	32.2581	35.5556	51	45
P1	3	DRY	HIGH	2014-05-12	1	8.96	HOJARASCA	ANNELIDA	ENCHYTRAEIDAE	ENCHYTRAEIDAE	ENCHYTRAEIDAE	3	32.2581	35.5556	51	45
P1	3	DRY	HIGH	2014-05-12	1	8.96	HOJARASCA	ANNELIDA	ENCHYTRAEIDAE	ENCHYTRAEIDAE	ENCHYTRAEIDAE	9	32.2581	35.5556	51	45
P1	3	DRY	HIGH	2014-05-12	1	8.96	HOJARASCA	ANNELIDA	ENCHYTRAEIDAE	ENCHYTRAEIDAE	ENCHYTRAEIDAE	6	32.2581	35.5556	51	45
P1	3	DRY	HIGH	2014-05-12	1	8.96	HOJARASCA	ANNELIDA	ENCHYTRAEIDAE	ENCHYTRAEIDAE	ENCHYTRAEIDAE	3	32.2581	35.5556	51	45
P1	3	DRY	HIGH	2014-05-12	1	8.96	HOJARASCA	ANNELIDA	ENCHYTRAEIDAE	ENCHYTRAEIDAE	ENCHYTRAEIDAE	7	32.2581	35.5556	51	45
P1	3	DRY	HIGH	2014-05-12	1	8.96	HOJARASCA	ANNELIDA	ENCHYTRAEIDAE	ENCHYTRAEIDAE	ENCHYTRAEIDAE	3	32.2581	35.5556	51	45
P1	3	DRY	HIGH	2014-05-12	1	8.96	HOJARASCA	ANNELIDA	ENCHYTRAEIDAE	ENCHYTRAEIDAE	ENCHYTRAEIDAE	4	32.2581	35.5556	51	45
P1	3	DRY	HIGH	2014-05-12	1	8.96	HOJARASCA	ANNELIDA	ENCHYTRAEIDAE	ENCHYTRAEIDAE	ENCHYTRAEIDAE	3	32.2581	35.5556	51	45
P1	3	DRY	HIGH	2014-05-12	1	8.96	HOJARASCA	ANNELIDA	ENCHYTRAEIDAE	ENCHYTRAEIDAE	ENCHYTRAEIDAE	4	32.2581	35.5556	51	45
P1	3	DRY	HIGH	2014-05-12	1	8.96	HOJARASCA	ANNELIDA	ENCHYTRAEIDAE	ENCHYTRAEIDAE	ENCHYTRAEIDAE	7	32.2581	35.5556	51	45
P1	3	DRY	HIGH	2014-05-12	1	8.96	HOJARASCA	ANNELIDA	ENCHYTRAEIDAE	ENCHYTRAEIDAE	ENCHYTRAEIDAE	2	32.2581	35.5556	51	45
P1	3	DRY	HIGH	2014-05-12	1	8.96	HOJARASCA	ANNELIDA	ENCHYTRAEIDAE	ENCHYTRAEIDAE	ENCHYTRAEIDAE	12	32.2581	35.5556	51	45
P1	3	DRY	HIGH	2014-05-12	1	8.96	HOJARASCA	ANNELIDA	ENCHYTRAEIDAE	ENCHYTRAEIDAE	ENCHYTRAEIDAE	4	32.2581	35.5556	51	45
P1	3	DRY	HIGH	2014-05-12	1	8.96	HOJARASCA	ANNELIDA	ENCHYTRAEIDAE	ENCHYTRAEIDAE	ENCHYTRAEIDAE	3	32.2581	35.5556	51	45
P1	3	DRY	HIGH	2014-05-12	1	8.96	HOJARASCA	ANNELIDA	ENCHYTRAEIDAE	ENCHYTRAEIDAE	ENCHYTRAEIDAE	3	32.2581	35.5556	51	45
P1	3	DRY	HIGH	2014-05-12	1	8.96	HOJARASCA	ANNELIDA	ENCHYTRAEIDAE	ENCHYTRAEIDAE	ENCHYTRAEIDAE	2	32.2581	35.5556	51	45
P1	3	DRY	HIGH	2014-05-12	1	8.96	HOJARASCA	ANNELIDA	ENCHYTRAEIDAE	ENCHYTRAEIDAE	ENCHYTRAEIDAE	4	32.2581	35.5556	51	45
P1	3	DRY	HIGH	2014-05-12	1	8.96	HOJARASCA	ANNELIDA	ENCHYTRAEIDAE	ENCHYTRAEIDAE	ENCHYTRAEIDAE	7	32.2581	35.5556	51	45
P1	3	DRY	HIGH	2014-05-12	1	8.96	HOJARASCA	ANNELIDA	ENCHYTRAEIDAE	ENCHYTRAEIDAE	ENCHYTRAEIDAE	15	32.2581	35.5556	51	45
P1	3	DRY	HIGH	2014-05-12	1	8.96	HOJARASCA	ANNELIDA	ENCHYTRAEIDAE	ENCHYTRAEIDAE	ENCHYTRAEIDAE	7	32.2581	35.5556	51	45
P1	3	DRY	HIGH	2014-05-12	1	8.96	HOJARASCA	ANNELIDA	ENCHYTRAEIDAE	ENCHYTRAEIDAE	ENCHYTRAEIDAE	6	32.2581	35.5556	51	45
P1	3	DRY	HIGH	2014-05-12	1	8.96	HOJARASCA	ANNELIDA	ENCHYTRAEIDAE	ENCHYTRAEIDAE	ENCHYTRAEIDAE	4	32.2581	35.5556	51	45
P1	3	DRY	HIGH	2014-05-12	1	8.96	HOJARASCA	ANNELIDA	ENCHYTRAEIDAE	ENCHYTRAEIDAE	ENCHYTRAEIDAE	8	32.2581	35.5556	51	45
P1	3	DRY	HIGH	2014-05-12	1	8.96	HOJARASCA	ANNELIDA	ENCHYTRAEIDAE	ENCHYTRAEIDAE	ENCHYTRAEIDAE	3	32.2581	35.5556	51	45
P1	3	DRY	HIGH	2014-05-12	1	8.96	HOJARASCA	ANNELIDA	ENCHYTRAEIDAE	ENCHYTRAEIDAE	ENCHYTRAEIDAE	3	32.2581	35.5556	51	45
P1	3	DRY	HIGH	2014-05-12	1	8.96	HOJARASCA	ANNELIDA	ENCHYTRAEIDAE	ENCHYTRAEIDAE	ENCHYTRAEIDAE	8	32.2581	35.5556	51	45
P1	3	DRY	HIGH	2014-05-12	1	8.96	HOJARASCA	ANNELIDA	ENCHYTRAEIDAE	ENCHYTRAEIDAE	ENCHYTRAEIDAE	3	32.2581	35.5556	51	45
P1	3	DRY	HIGH	2014-05-12	1	8.96	HOJARASCA	ANNELIDA	ENCHYTRAEIDAE	ENCHYTRAEIDAE	ENCHYTRAEIDAE	4	32.2581	35.5556	51	45
P1	3	DRY	HIGH	2014-05-12	1	8.96	HOJARASCA	ANNELIDA	ENCHYTRAEIDAE	ENCHYTRAEIDAE	ENCHYTRAEIDAE	4	32.2581	35.5556	51	45
P1	3	DRY	HIGH	2014-05-12	1	8.96	HOJARASCA	ANNELIDA	ENCHYTRAEIDAE	ENCHYTRAEIDAE	ENCHYTRAEIDAE	13	32.2581	35.5556	51	45
P1	3	DRY	HIGH	2014-05-12	1	8.96	HOJARASCA	ANNELIDA	ENCHYTRAEIDAE	ENCHYTRAEIDAE	ENCHYTRAEIDAE	13	32.2581	35.5556	51	45
P1	3	DRY	HIGH	2014-05-12	1	8.96	HOJARASCA	ANNELIDA	ENCHYTRAEIDAE	ENCHYTRAEIDAE	ENCHYTRAEIDAE	5	32.2581	35.5556	51	45
P1	3	DRY	HIGH	2014-05-12	1	8.96	HOJARASCA	ANNELIDA	ENCHYTRAEIDAE	ENCHYTRAEIDAE	ENCHYTRAEIDAE	3	32.2581	35.5556	51	45
P1	3	DRY	HIGH	2014-05-12	1	8.96	HOJARASCA	ANNELIDA	ENCHYTRAEIDAE	ENCHYTRAEIDAE	ENCHYTRAEIDAE	8	32.2581	35.5556	51	45
P1	3	DRY	HIGH	2014-05-12	1	8.96	HOJARASCA	ANNELIDA	ENCHYTRAEIDAE	ENCHYTRAEIDAE	ENCHYTRAEIDAE	6	32.2581	35.5556	51	45
P1	3	DRY	HIGH	2014-05-12	1	8.96	HOJARASCA	ANNELIDA	ENCHYTRAEIDAE	ENCHYTRAEIDAE	ENCHYTRAEIDAE	9	32.2581	35.5556	51	45
P1	3	DRY	HIGH	2014-05-12	1	8.96	HOJARASCA	ANNELIDA	ENCHYTRAEIDAE	ENCHYTRAEIDAE	ENCHYTRAEIDAE	7	32.2581	35.5556	51	45
P1	3	DRY	HIGH	2014-05-12	1	8.96	HOJARASCA	ANNELIDA	ENCHYTRAEIDAE	ENCHYTRAEIDAE	ENCHYTRAEIDAE	3	32.2581	35.5556	51	45
P1	3	DRY	HIGH	2014-05-12	1	8.96	HOJARASCA	ANNELIDA	ENCHYTRAEIDAE	ENCHYTRAEIDAE	ENCHYTRAEIDAE	12	32.2581	35.5556	51	45
P1	3	DRY	HIGH	2014-05-12	1	8.96	HOJARASCA	ANNELIDA	ENCHYTRAEIDAE	ENCHYTRAEIDAE	ENCHYTRAEIDAE	6	32.2581	35.5556	51	45
P1	3	DRY	HIGH	2014-05-12	1	8.96	HOJARASCA	ANNELIDA	ENCHYTRAEIDAE	ENCHYTRAEIDAE	ENCHYTRAEIDAE	4	32.2581	35.5556	51	45
P1	3	DRY	HIGH	2014-05-12	1	8.96	HOJARASCA	ANNELIDA	ENCHYTRAEIDAE	ENCHYTRAEIDAE	ENCHYTRAEIDAE	9	32.2581	35.5556	51	45
P1	3	DRY	HIGH	2014-05-12	1	8.96	HOJARASCA	ANNELIDA	ENCHYTRAEIDAE	ENCHYTRAEIDAE	ENCHYTRAEIDAE	4	32.2581	35.5556	51	45
P1	3	DRY	HIGH	2014-05-12	1	8.96	HOJARASCA	ANNELIDA	ENCHYTRAEIDAE	ENCHYTRAEIDAE	ENCHYTRAEIDAE	3	32.2581	35.5556	51	45
P1	3	DRY	HIGH	2014-05-12	1	8.96	HOJARASCA	ANNELIDA	ENCHYTRAEIDAE	ENCHYTRAEIDAE	ENCHYTRAEIDAE	5	32.2581	35.5556	51	45
P1	3	DRY	HIGH	2014-05-12	1	8.96	HOJARASCA	ANNELIDA	ENCHYTRAEIDAE	ENCHYTRAEIDAE	ENCHYTRAEIDAE	4	32.2581	35.5556	51	45
P1	3	DRY	HIGH	2014-05-12	1	8.96	HOJARASCA	ANNELIDA	ENCHYTRAEIDAE	ENCHYTRAEIDAE	ENCHYTRAEIDAE	4	32.2581	35.5556	51	45
P1	3	DRY	HIGH	2014-05-12	1	8.96	HOJARASCA	ANNELIDA	ENCHYTRAEIDAE	ENCHYTRAEIDAE	ENCHYTRAEIDAE	3	32.2581	35.5556	51	45
P1	3	DRY	HIGH	2014-05-12	1	8.96	HOJARASCA	ANNELIDA	ENCHYTRAEIDAE	ENCHYTRAEIDAE	ENCHYTRAEIDAE	3	32.2581	35.5556	51	45
P1	3	DRY	HIGH	2014-05-12	1	8.96	HOJARASCA	ANNELIDA	ENCHYTRAEIDAE	ENCHYTRAEIDAE	ENCHYTRAEIDAE	3	32.2581	35.5556	51	45
P1	3	DRY	HIGH	2014-05-12	1	8.96	HOJARASCA	ANNELIDA	ENCHYTRAEIDAE	ENCHYTRAEIDAE	ENCHYTRAEIDAE	10	32.2581	35.5556	51	45
P1	3	DRY	HIGH	2014-05-12	1	8.96	HOJARASCA	ANNELIDA	ENCHYTRAEIDAE	ENCHYTRAEIDAE	ENCHYTRAEIDAE	8	32.2581	35.5556	51	45
P1	3	DRY	HIGH	2014-05-12	1	8.96	HOJARASCA	ANNELIDA	ENCHYTRAEIDAE	ENCHYTRAEIDAE	ENCHYTRAEIDAE	5	32.2581	35.5556	51	45
P1	3	DRY	HIGH	2014-05-12	1	8.96	HOJARASCA	ANNELIDA	ENCHYTRAEIDAE	ENCHYTRAEIDAE	ENCHYTRAEIDAE	7	32.2581	35.5556	51	45
P1	3	DRY	HIGH	2014-05-12	1	8.96	HOJARASCA	ANNELIDA	ENCHYTRAEIDAE	ENCHYTRAEIDAE	ENCHYTRAEIDAE	4	32.2581	35.5556	51	45
P1	3	DRY	HIGH	2014-05-12	1	8.96	HOJARASCA	ANNELIDA	ENCHYTRAEIDAE	ENCHYTRAEIDAE	ENCHYTRAEIDAE	5	32.2581	35.5556	51	45
P1	3	DRY	HIGH	2014-05-12	1	8.96	HOJARASCA	ANNELIDA	ENCHYTRAEIDAE	ENCHYTRAEIDAE	ENCHYTRAEIDAE	4	32.2581	35.5556	51	45
P1	3	DRY	HIGH	2014-05-12	1	8.96	HOJARASCA	ANNELIDA	ENCHYTRAEIDAE	ENCHYTRAEIDAE	ENCHYTRAEIDAE	5	32.2581	35.5556	51	45
P1	3	DRY	HIGH	2014-05-12	1	8.96	HOJARASCA	ANNELIDA	ENCHYTRAEIDAE	ENCHYTRAEIDAE	ENCHYTRAEIDAE	4	32.2581	35.5556	51	45
P1	3	DRY	HIGH	2014-05-12	1	8.96	HOJARASCA	ANNELIDA	ENCHYTRAEIDAE	ENCHYTRAEIDAE	ENCHYTRAEIDAE	9	32.2581	35.5556	51	45
P1	3	DRY	HIGH	2014-05-12	1	8.96	HOJARASCA	ANNELIDA	ENCHYTRAEIDAE	ENCHYTRAEIDAE	ENCHYTRAEIDAE	3	32.2581	35.5556	51	45
P1	3	DRY	HIGH	2014-05-12	1	8.96	HOJARASCA	ANNELIDA	ENCHYTRAEIDAE	ENCHYTRAEIDAE	ENCHYTRAEIDAE	7	32.2581	35.5556	51	45
P1	3	DRY	HIGH	2014-05-12	1	8.96	HOJARASCA	ANNELIDA	ENCHYTRAEIDAE	ENCHYTRAEIDAE	ENCHYTRAEIDAE	6	32.2581	35.5556	51	45
P1	3	DRY	HIGH	2014-05-12	1	8.96	HOJARASCA	ANNELIDA	ENCHYTRAEIDAE	ENCHYTRAEIDAE	ENCHYTRAEIDAE	7	32.2581	35.5556	51	45
P1	3	DRY	HIGH	2014-05-12	1	8.96	HOJARASCA	ANNELIDA	ENCHYTRAEIDAE	ENCHYTRAEIDAE	ENCHYTRAEIDAE	5	32.2581	35.5556	51	45
P1	3	DRY	HIGH	2014-05-12	1	8.96	HOJARASCA	ANNELIDA	ENCHYTRAEIDAE	ENCHYTRAEIDAE	ENCHYTRAEIDAE	3	32.2581	35.5556	51	45
P1	3	DRY	HIGH	2014-05-12	1	8.96	HOJARASCA	ANNELIDA	ENCHYTRAEIDAE	ENCHYTRAEIDAE	ENCHYTRAEIDAE	7	32.2581	35.5556	51	45
P1	3	DRY	HIGH	2014-05-12	1	8.96	HOJARASCA	ANNELIDA	ENCHYTRAEIDAE	ENCHYTRAEIDAE	ENCHYTRAEIDAE	3	32.2581	35.5556	51	45
P1	3	DRY	HIGH	2014-05-12	1	8.96	HOJARASCA	MYRIAPODA	CHILOPODA	LITHOBIOMORPHA	LITHOBIOMORPHA	12	32.2581	35.5556	51	45
P1	3	DRY	HIGH	2014-05-12	1	8.96	HOJARASCA	ARACHNIDA	ACARINA	PROSTIGMATA	PROSTIGMATA_OTROS	1	32.2581	35.5556	51	45
P1	3	DRY	HIGH	2014-05-12	1	8.96	HOJARASCA	ARACHNIDA	ACARINA	PROSTIGMATA	PROSTIGMATA_OTROS	0.5	32.2581	35.5556	51	45
P1	3	DRY	HIGH	2014-05-12	1	8.96	HOJARASCA	ARACHNIDA	ACARINA	PROSTIGMATA	PROSTIGMATA_OTROS	0.5	32.2581	35.5556	51	45
P1	3	DRY	HIGH	2014-05-12	1	8.96	HOJARASCA	ARACHNIDA	ACARINA	PROSTIGMATA	PROSTIGMATA_OTROS	0.5	32.2581	35.5556	51	45
P1	3	DRY	HIGH	2014-05-12	1	8.96	HOJARASCA	ARACHNIDA	ACARINA	ORIBATIDA	PHTHIRACAROIDEA	0.5	32.2581	35.5556	51	45
P1	3	DRY	HIGH	2014-05-12	1	8.96	HOJARASCA	ARACHNIDA	ACARINA	ORIBATIDA	PHTHIRACAROIDEA	1.5	32.2581	35.5556	51	45
P1	3	DRY	HIGH	2014-05-12	1	8.96	HOJARASCA	ARACHNIDA	ACARINA	ORIBATIDA	PHTHIRACAROIDEA	1.5	32.2581	35.5556	51	45
P1	3	DRY	HIGH	2014-05-12	1	8.96	HOJARASCA	ARACHNIDA	ACARINA	ORIBATIDA	PHTHIRACAROIDEA	1.5	32.2581	35.5556	51	45
P1	3	DRY	HIGH	2014-05-12	1	8.96	HOJARASCA	ARACHNIDA	ACARINA	ORIBATIDA	PHTHIRACAROIDEA	1	32.2581	35.5556	51	45
P1	3	DRY	HIGH	2014-05-12	1	8.96	HOJARASCA	ARACHNIDA	ACARINA	ORIBATIDA	PHTHIRACAROIDEA	0.5	32.2581	35.5556	51	45
P1	3	DRY	HIGH	2014-05-12	1	8.96	HOJARASCA	ARACHNIDA	ACARINA	ORIBATIDA	PHTHIRACAROIDEA	1.5	32.2581	35.5556	51	45
P1	3	DRY	HIGH	2014-05-12	1	8.96	HOJARASCA	ARACHNIDA	ACARINA	ORIBATIDA	PHTHIRACAROIDEA	1.5	32.2581	35.5556	51	45
P1	3	DRY	HIGH	2014-05-12	1	8.96	HOJARASCA	ARACHNIDA	ACARINA	ORIBATIDA	PHTHIRACAROIDEA	1.5	32.2581	35.5556	51	45
P1	3	DRY	HIGH	2014-05-12	1	8.96	HOJARASCA	ARACHNIDA	ACARINA	ORIBATIDA	PHTHIRACAROIDEA	0.5	32.2581	35.5556	51	45
P1	3	DRY	HIGH	2014-05-12	1	8.96	HOJARASCA	ARACHNIDA	ACARINA	ORIBATIDA	PHTHIRACAROIDEA	0.5	32.2581	35.5556	51	45
P1	3	DRY	HIGH	2014-05-12	1	8.96	HOJARASCA	ARACHNIDA	ACARINA	ORIBATIDA	PHTHIRACAROIDEA	0.5	32.2581	35.5556	51	45
P1	3	DRY	HIGH	2014-05-12	1	8.96	HOJARASCA	ARACHNIDA	ACARINA	ORIBATIDA	PHTHIRACAROIDEA	0.5	32.2581	35.5556	51	45
P1	3	DRY	HIGH	2014-05-12	1	8.96	HOJARASCA	ARACHNIDA	ACARINA	ORIBATIDA	PHTHIRACAROIDEA	1	32.2581	35.5556	51	45
P1	3	DRY	HIGH	2014-05-12	1	8.96	HOJARASCA	ARACHNIDA	ACARINA	ORIBATIDA	PHTHIRACAROIDEA	1	32.2581	35.5556	51	45
P1	3	DRY	HIGH	2014-05-12	1	8.96	HOJARASCA	ARACHNIDA	ACARINA	ORIBATIDA	PHTHIRACAROIDEA	1.5	32.2581	35.5556	51	45
P1	3	DRY	HIGH	2014-05-12	1	8.96	HOJARASCA	ARACHNIDA	ACARINA	ORIBATIDA	PHTHIRACAROIDEA	0.5	32.2581	35.5556	51	45
P1	3	DRY	HIGH	2014-05-12	1	8.96	HOJARASCA	ARACHNIDA	ACARINA	ORIBATIDA	PHTHIRACAROIDEA	0.5	32.2581	35.5556	51	45
P1	3	DRY	HIGH	2014-05-12	1	8.96	HOJARASCA	ARACHNIDA	ACARINA	ORIBATIDA	PHTHIRACAROIDEA	2	32.2581	35.5556	51	45
P1	3	DRY	HIGH	2014-05-12	1	8.96	HOJARASCA	ARACHNIDA	ACARINA	ORIBATIDA	PHTHIRACAROIDEA	1	32.2581	35.5556	51	45
P1	3	DRY	HIGH	2014-05-12	1	8.96	HOJARASCA	ARACHNIDA	ACARINA	ORIBATIDA	PHTHIRACAROIDEA	0.5	32.2581	35.5556	51	45
P1	3	DRY	HIGH	2014-05-12	1	8.96	HOJARASCA	ARACHNIDA	ACARINA	ORIBATIDA	PHTHIRACAROIDEA	0.5	32.2581	35.5556	51	45
P1	3	DRY	HIGH	2014-05-12	1	8.96	HOJARASCA	ANNELIDA	LUMBRICIDAE	LUMBRICIDAE	LUMBRICIDAE	15	32.2581	35.5556	51	45
P1	3	DRY	HIGH	2014-05-12	1	8.96	HOJARASCA	ANNELIDA	LUMBRICIDAE	LUMBRICIDAE	LUMBRICIDAE	20	32.2581	35.5556	51	45
P1	3	DRY	HIGH	2014-05-12	1	8.96	HOJARASCA	ANNELIDA	LUMBRICIDAE	LUMBRICIDAE	LUMBRICIDAE	10	32.2581	35.5556	51	45
P1	3	DRY	HIGH	2014-05-12	1	8.96	HOJARASCA	ANNELIDA	LUMBRICIDAE	LUMBRICIDAE	LUMBRICIDAE	10	32.2581	35.5556	51	45
P1	3	DRY	HIGH	2014-05-12	1	8.96	HOJARASCA	ARACHNIDA	ACARINA	ORIBATIDA	ACHIPTEROIDEA	0.5	32.2581	35.5556	51	45
P1	3	DRY	HIGH	2014-05-12	1	8.96	HOJARASCA	ARACHNIDA	ACARINA	ORIBATIDA	ACHIPTEROIDEA	1	32.2581	35.5556	51	45
P1	3	DRY	HIGH	2014-05-12	1	8.96	HOJARASCA	ARACHNIDA	ACARINA	ORIBATIDA	ACHIPTEROIDEA	1	32.2581	35.5556	51	45
P1	3	DRY	HIGH	2014-05-12	1	8.96	HOJARASCA	ARACHNIDA	ACARINA	ORIBATIDA	ACHIPTEROIDEA	1	32.2581	35.5556	51	45
P1	3	DRY	HIGH	2014-05-12	1	8.96	HOJARASCA	ARACHNIDA	ACARINA	ORIBATIDA	ACHIPTEROIDEA	1	32.2581	35.5556	51	45
P1	3	DRY	HIGH	2014-05-12	1	8.96	HOJARASCA	ARACHNIDA	ACARINA	ORIBATIDA	ACHIPTEROIDEA	1	32.2581	35.5556	51	45
P1	3	DRY	HIGH	2014-05-12	1	8.96	HOJARASCA	ARACHNIDA	ACARINA	ORIBATIDA	ACHIPTEROIDEA	1	32.2581	35.5556	51	45
P1	3	DRY	HIGH	2014-05-12	1	8.96	HOJARASCA	ARACHNIDA	ACARINA	ORIBATIDA	ACHIPTEROIDEA	1	32.2581	35.5556	51	45
P1	3	DRY	HIGH	2014-05-12	1	8.96	HOJARASCA	ARACHNIDA	ACARINA	ORIBATIDA	ACHIPTEROIDEA	1	32.2581	35.5556	51	45
P1	3	DRY	HIGH	2014-05-12	1	8.96	HOJARASCA	ARACHNIDA	ACARINA	ORIBATIDA	ACHIPTEROIDEA	1	32.2581	35.5556	51	45
P1	3	DRY	HIGH	2014-05-12	1	8.96	HOJARASCA	ARACHNIDA	ACARINA	ORIBATIDA	ACHIPTEROIDEA	1	32.2581	35.5556	51	45
P1	3	DRY	HIGH	2014-05-12	1	8.96	HOJARASCA	ARACHNIDA	ACARINA	ORIBATIDA	ACHIPTEROIDEA	1	32.2581	35.5556	51	45
P1	3	DRY	HIGH	2014-05-12	1	8.96	HOJARASCA	ARACHNIDA	ACARINA	ORIBATIDA	ACHIPTEROIDEA	1	32.2581	35.5556	51	45
P1	3	DRY	HIGH	2014-05-12	1	8.96	HOJARASCA	ARACHNIDA	ACARINA	ORIBATIDA	ACHIPTEROIDEA	1	32.2581	35.5556	51	45
P1	3	DRY	HIGH	2014-05-12	1	8.96	HOJARASCA	ARACHNIDA	ACARINA	ORIBATIDA	ACHIPTEROIDEA	1	32.2581	35.5556	51	45
P1	3	DRY	HIGH	2014-05-12	1	8.96	HOJARASCA	ARACHNIDA	ACARINA	ORIBATIDA	ACHIPTEROIDEA	1	32.2581	35.5556	51	45
P1	3	DRY	HIGH	2014-05-12	1	8.96	HOJARASCA	ARACHNIDA	ACARINA	ORIBATIDA	ACHIPTEROIDEA	1	32.2581	35.5556	51	45
P1	3	DRY	HIGH	2014-05-12	1	8.96	HOJARASCA	HEXAPODA	DIPLURA	CAMPODEIDAE	CAMPODEIDAE	3	32.2581	35.5556	51	45
P1	3	DRY	HIGH	2014-05-12	1	8.96	HOJARASCA	HEXAPODA	DIPLURA	CAMPODEIDAE	CAMPODEIDAE	3	32.2581	35.5556	51	45
P1	3	DRY	HIGH	2014-05-12	1	8.96	HOJARASCA	HEXAPODA	LARVAS	LARVAS_OTROS	LARVAS_OTROS	1	32.2581	35.5556	51	45
P1	3	DRY	HIGH	2014-05-12	1	8.96	HOJARASCA	HEXAPODA	LARVAS	LARVAS_OTROS	LARVAS_OTROS	9	32.2581	35.5556	51	45
P1	3	DRY	HIGH	2014-05-12	1	8.96	HOJARASCA	HEXAPODA	LARVAS	LARVAS_OTROS	LARVAS_OTROS	1	32.2581	35.5556	51	45
P1	3	DRY	HIGH	2014-05-12	1	8.96	HOJARASCA	HEXAPODA	LARVAS	LARVAS_OTROS	LARVAS_OTROS	1	32.2581	35.5556	51	45
P1	3	DRY	HIGH	2014-05-12	1	8.96	HOJARASCA	HEXAPODA	LARVAS	LARVAS_OTROS	LARVAS_OTROS	1	32.2581	35.5556	51	45
P1	3	DRY	HIGH	2014-05-12	1	8.96	HOJARASCA	HEXAPODA	LARVAS	LARVAS_OTROS	LARVAS_OTROS	8	32.2581	35.5556	51	45
P1	3	DRY	HIGH	2014-05-12	1	8.96	HOJARASCA	HEXAPODA	LARVAS	LARVAS_OTROS	LARVAS_OTROS	1.5	32.2581	35.5556	51	45
P1	3	DRY	HIGH	2014-05-12	1	8.96	HOJARASCA	HEXAPODA	LARVAS	LARVAS_OTROS	LARVAS_OTROS	1.5	32.2581	35.5556	51	45
P1	3	DRY	HIGH	2014-05-12	1	8.96	HOJARASCA	HEXAPODA	LARVAS	LARVAS_OTROS	LARVAS_OTROS	1.5	32.2581	35.5556	51	45
P1	3	DRY	HIGH	2014-05-12	1	8.96	HOJARASCA	HEXAPODA	LARVAS	LARVAS_OTROS	LARVAS_OTROS	1	32.2581	35.5556	51	45
P1	3	DRY	HIGH	2014-05-12	1	8.96	HOJARASCA	ARACHNIDA	PSEUDOSCORPIONIDA	PSEUDOSCORPIONIDA	PSEUDOSCORPIONIDA	2.5	32.2581	35.5556	51	45
P1	3	DRY	HIGH	2014-05-12	1	8.96	HOJARASCA	ARACHNIDA	PSEUDOSCORPIONIDA	PSEUDOSCORPIONIDA	PSEUDOSCORPIONIDA	2	32.2581	35.5556	51	45
P1	3	DRY	HIGH	2014-05-12	1	8.96	HOJARASCA	ARACHNIDA	PSEUDOSCORPIONIDA	PSEUDOSCORPIONIDA	PSEUDOSCORPIONIDA	2	32.2581	35.5556	51	45
P1	3	DRY	HIGH	2014-05-12	1	8.96	HOJARASCA	ARACHNIDA	PSEUDOSCORPIONIDA	PSEUDOSCORPIONIDA	PSEUDOSCORPIONIDA	2.5	32.2581	35.5556	51	45
P1	3	DRY	HIGH	2014-05-12	1	8.96	HOJARASCA	ARACHNIDA	PSEUDOSCORPIONIDA	PSEUDOSCORPIONIDA	PSEUDOSCORPIONIDA	2	32.2581	35.5556	51	45
P1	3	DRY	HIGH	2014-05-12	1	8.96	HOJARASCA	ARACHNIDA	PSEUDOSCORPIONIDA	PSEUDOSCORPIONIDA	PSEUDOSCORPIONIDA	2	32.2581	35.5556	51	45
P1	3	DRY	HIGH	2014-05-12	1	8.96	HOJARASCA	ARACHNIDA	PSEUDOSCORPIONIDA	PSEUDOSCORPIONIDA	PSEUDOSCORPIONIDA	3	32.2581	35.5556	51	45
P1	3	DRY	HIGH	2014-05-12	1	8.96	HOJARASCA	ARACHNIDA	PSEUDOSCORPIONIDA	PSEUDOSCORPIONIDA	PSEUDOSCORPIONIDA	2.5	32.2581	35.5556	51	45
P1	3	DRY	HIGH	2014-05-12	1	8.96	HOJARASCA	ARACHNIDA	PSEUDOSCORPIONIDA	PSEUDOSCORPIONIDA	PSEUDOSCORPIONIDA	2	32.2581	35.5556	51	45
P1	3	DRY	HIGH	2014-05-12	1	8.96	HOJARASCA	ARACHNIDA	PSEUDOSCORPIONIDA	PSEUDOSCORPIONIDA	PSEUDOSCORPIONIDA	3.5	32.2581	35.5556	51	45
P1	3	DRY	HIGH	2014-05-12	1	8.96	HOJARASCA	ARACHNIDA	PSEUDOSCORPIONIDA	PSEUDOSCORPIONIDA	PSEUDOSCORPIONIDA	1.5	32.2581	35.5556	51	45
P1	3	DRY	HIGH	2014-05-12	1	8.96	HOJARASCA	ARACHNIDA	ACARINA	MESOSTIGMATA	GAMASINA	1.5	32.2581	35.5556	51	45
P1	3	DRY	HIGH	2014-05-12	1	8.96	HOJARASCA	ARACHNIDA	ACARINA	MESOSTIGMATA	GAMASINA	0.5	32.2581	35.5556	51	45
P1	3	DRY	HIGH	2014-05-12	1	8.96	HOJARASCA	ARACHNIDA	ACARINA	MESOSTIGMATA	GAMASINA	0.5	32.2581	35.5556	51	45
P1	3	DRY	HIGH	2014-05-12	1	8.96	HOJARASCA	ARACHNIDA	ACARINA	MESOSTIGMATA	GAMASINA	0.5	32.2581	35.5556	51	45
P1	3	DRY	HIGH	2014-05-12	1	8.96	HOJARASCA	ARACHNIDA	ACARINA	MESOSTIGMATA	GAMASINA	1	32.2581	35.5556	51	45
P1	3	DRY	HIGH	2014-05-12	1	8.96	HOJARASCA	ARACHNIDA	ACARINA	MESOSTIGMATA	GAMASINA	0.5	32.2581	35.5556	51	45
P1	3	DRY	HIGH	2014-05-12	1	8.96	HOJARASCA	ARACHNIDA	ACARINA	MESOSTIGMATA	GAMASINA	0.5	32.2581	35.5556	51	45
P1	3	DRY	HIGH	2014-05-12	1	8.96	HOJARASCA	ARACHNIDA	ACARINA	MESOSTIGMATA	GAMASINA	1	32.2581	35.5556	51	45
P1	3	DRY	HIGH	2014-05-12	1	8.96	HOJARASCA	ARACHNIDA	ACARINA	MESOSTIGMATA	GAMASINA	1.5	32.2581	35.5556	51	45
P1	3	DRY	HIGH	2014-05-12	1	8.96	HOJARASCA	ARACHNIDA	ACARINA	MESOSTIGMATA	GAMASINA	0.5	32.2581	35.5556	51	45
P1	3	DRY	HIGH	2014-05-12	1	8.96	HOJARASCA	ARACHNIDA	ACARINA	MESOSTIGMATA	GAMASINA	1	32.2581	35.5556	51	45
P1	3	DRY	HIGH	2014-05-12	1	8.96	HOJARASCA	ARACHNIDA	ACARINA	MESOSTIGMATA	GAMASINA	0.5	32.2581	35.5556	51	45
P1	3	DRY	HIGH	2014-05-12	1	8.96	HOJARASCA	ARACHNIDA	ACARINA	MESOSTIGMATA	GAMASINA	1	32.2581	35.5556	51	45
P1	3	DRY	HIGH	2014-05-12	1	8.96	HOJARASCA	ARACHNIDA	ACARINA	MESOSTIGMATA	GAMASINA	1.5	32.2581	35.5556	51	45
P1	3	DRY	HIGH	2014-05-12	1	8.96	HOJARASCA	ARACHNIDA	ACARINA	MESOSTIGMATA	GAMASINA	1	32.2581	35.5556	51	45
P1	3	DRY	HIGH	2014-05-12	1	8.96	HOJARASCA	ARACHNIDA	ACARINA	MESOSTIGMATA	GAMASINA	1	32.2581	35.5556	51	45
P1	3	DRY	HIGH	2014-05-12	1	8.96	HOJARASCA	ARACHNIDA	ACARINA	MESOSTIGMATA	GAMASINA	1.5	32.2581	35.5556	51	45
P1	3	DRY	HIGH	2014-05-12	1	8.96	HOJARASCA	ARACHNIDA	ACARINA	MESOSTIGMATA	GAMASINA	1	32.2581	35.5556	51	45
P1	3	DRY	HIGH	2014-05-12	1	8.96	HOJARASCA	ARACHNIDA	ACARINA	MESOSTIGMATA	GAMASINA	0.5	32.2581	35.5556	51	45
P1	3	DRY	HIGH	2014-05-12	1	8.96	HOJARASCA	ARACHNIDA	ACARINA	MESOSTIGMATA	GAMASINA	1	32.2581	35.5556	51	45
P1	3	DRY	HIGH	2014-05-12	1	8.96	HOJARASCA	ARACHNIDA	ACARINA	MESOSTIGMATA	GAMASINA	1	32.2581	35.5556	51	45
P1	3	DRY	HIGH	2014-05-12	1	8.96	HOJARASCA	ARACHNIDA	ACARINA	MESOSTIGMATA	GAMASINA	0.5	32.2581	35.5556	51	45
P1	3	DRY	HIGH	2014-05-12	1	8.96	HOJARASCA	ARACHNIDA	ACARINA	MESOSTIGMATA	GAMASINA	1	32.2581	35.5556	51	45
P1	3	DRY	HIGH	2014-05-12	1	8.96	HOJARASCA	ARACHNIDA	ACARINA	MESOSTIGMATA	GAMASINA	1.5	32.2581	35.5556	51	45
P1	3	DRY	HIGH	2014-05-12	1	8.96	HOJARASCA	ARACHNIDA	ACARINA	MESOSTIGMATA	GAMASINA	1	32.2581	35.5556	51	45
P1	3	DRY	HIGH	2014-05-12	1	8.96	HOJARASCA	ARACHNIDA	ACARINA	MESOSTIGMATA	GAMASINA	0.5	32.2581	35.5556	51	45
P1	3	DRY	HIGH	2014-05-12	1	8.96	HOJARASCA	ARACHNIDA	ACARINA	MESOSTIGMATA	GAMASINA	1	32.2581	35.5556	51	45
P1	3	DRY	HIGH	2014-05-12	1	8.96	HOJARASCA	ARACHNIDA	ACARINA	MESOSTIGMATA	GAMASINA	0.5	32.2581	35.5556	51	45
P1	3	DRY	HIGH	2014-05-12	1	8.96	HOJARASCA	ARACHNIDA	ACARINA	MESOSTIGMATA	GAMASINA	1	32.2581	35.5556	51	45
P1	3	DRY	HIGH	2014-05-12	1	8.96	HOJARASCA	ARACHNIDA	ACARINA	MESOSTIGMATA	GAMASINA	0.5	32.2581	35.5556	51	45
P1	3	DRY	HIGH	2014-05-12	1	8.96	HOJARASCA	ARACHNIDA	ACARINA	MESOSTIGMATA	GAMASINA	1	32.2581	35.5556	51	45
P1	3	DRY	HIGH	2014-05-12	1	8.96	HOJARASCA	ARACHNIDA	ACARINA	MESOSTIGMATA	GAMASINA	0.5	32.2581	35.5556	51	45
P1	3	DRY	HIGH	2014-05-12	1	8.96	HOJARASCA	ARACHNIDA	ACARINA	MESOSTIGMATA	GAMASINA	1	32.2581	35.5556	51	45
P1	3	DRY	HIGH	2014-05-12	1	8.96	HOJARASCA	ARACHNIDA	ACARINA	MESOSTIGMATA	GAMASINA	0.5	32.2581	35.5556	51	45
P1	3	DRY	HIGH	2014-05-12	1	8.96	HOJARASCA	ARACHNIDA	ACARINA	MESOSTIGMATA	GAMASINA	0.5	32.2581	35.5556	51	45
P1	3	DRY	HIGH	2014-05-12	1	8.96	HOJARASCA	HEXAPODA	COLLEMBOLA	PODUROMORPHA	PODUROMORPHA	1	32.2581	35.5556	51	45
P1	3	DRY	HIGH	2014-05-12	1	8.96	HOJARASCA	HEXAPODA	COLLEMBOLA	PODUROMORPHA	PODUROMORPHA	0.5	32.2581	35.5556	51	45
P1	3	DRY	HIGH	2014-05-12	1	8.96	HOJARASCA	HEXAPODA	COLLEMBOLA	PODUROMORPHA	PODUROMORPHA	1	32.2581	35.5556	51	45
P1	3	DRY	HIGH	2014-05-12	1	8.96	HOJARASCA	HEXAPODA	COLLEMBOLA	PODUROMORPHA	PODUROMORPHA	0.5	32.2581	35.5556	51	45
P1	3	DRY	HIGH	2014-05-12	1	8.96	HOJARASCA	HEXAPODA	COLLEMBOLA	PODUROMORPHA	PODUROMORPHA	0.5	32.2581	35.5556	51	45
P1	3	DRY	HIGH	2014-05-12	1	8.96	HOJARASCA	HEXAPODA	COLLEMBOLA	PODUROMORPHA	PODUROMORPHA	1	32.2581	35.5556	51	45
P1	3	DRY	HIGH	2014-05-12	1	8.96	HOJARASCA	ARACHNIDA	ACARINA	MESOSTIGMATA	UROPODINA	1	32.2581	35.5556	51	45
P1	3	DRY	HIGH	2014-05-12	1	8.96	HOJARASCA	ARACHNIDA	ACARINA	MESOSTIGMATA	UROPODINA	1	32.2581	35.5556	51	45
P1	3	DRY	HIGH	2014-05-12	1	8.96	HOJARASCA	ARACHNIDA	ACARINA	MESOSTIGMATA	UROPODINA	1	32.2581	35.5556	51	45
P1	3	DRY	HIGH	2014-05-12	1	8.96	HOJARASCA	ARACHNIDA	ACARINA	MESOSTIGMATA	UROPODINA	1	32.2581	35.5556	51	45
P1	3	DRY	HIGH	2014-05-12	1	8.96	HOJARASCA	ARACHNIDA	ACARINA	MESOSTIGMATA	UROPODINA	1	32.2581	35.5556	51	45
P1	3	DRY	HIGH	2014-05-12	1	8.96	HOJARASCA	ARACHNIDA	ACARINA	PROSTIGMATA	LABIDOSTOMATOIDEA	1	32.2581	35.5556	51	45
P1	3	DRY	HIGH	2014-05-12	1	8.96	HOJARASCA	ARACHNIDA	ACARINA	PROSTIGMATA	LABIDOSTOMATOIDEA	1.5	32.2581	35.5556	51	45
P1	3	DRY	HIGH	2014-05-12	1	8.96	HOJARASCA	HEXAPODA	COLEOPTERA	COLEOPTERA_OTROS	COLEOPTERA_OTROS	1.5	32.2581	35.5556	51	45
P1	3	DRY	HIGH	2014-05-12	1	8.96	HOJARASCA	ARACHNIDA	ARANEIDA	ARANEIDA	TELA	2	32.2581	35.5556	51	45
P1	3	DRY	HIGH	2014-05-12	1	8.96	HOJARASCA	ARACHNIDA	ARANEIDA	ARANEIDA	TELA	1	32.2581	35.5556	51	45
P1	3	DRY	HIGH	2014-05-12	1	8.96	HOJARASCA	ARACHNIDA	ARANEIDA	ARANEIDA	TELA	1	32.2581	35.5556	51	45
P1	3	DRY	HIGH	2014-05-12	1	8.96	HOJARASCA	MOLLUSCA	GASTROPODA	PULMONATA	CARACOL	2	32.2581	35.5556	51	45
P1	3	DRY	HIGH	2014-05-12	1	8.96	HOJARASCA	MOLLUSCA	GASTROPODA	PULMONATA	CARACOL	1.5	32.2581	35.5556	51	45
P1	3	DRY	HIGH	2014-05-12	1	8.96	HOJARASCA	MOLLUSCA	GASTROPODA	PULMONATA	CARACOL	1.5	32.2581	35.5556	51	45
P1	3	DRY	HIGH	2014-05-12	1	8.96	HOJARASCA	MOLLUSCA	GASTROPODA	PULMONATA	CARACOL	1	32.2581	35.5556	51	45
P1	3	DRY	HIGH	2014-05-12	1	8.96	HOJARASCA	MOLLUSCA	GASTROPODA	PULMONATA	CARACOL	1.5	32.2581	35.5556	51	45
P1	3	DRY	HIGH	2014-05-12	1	8.96	HOJARASCA	MOLLUSCA	GASTROPODA	PULMONATA	CARACOL	1.5	32.2581	35.5556	51	45
P1	3	DRY	HIGH	2014-05-12	1	8.96	HOJARASCA	MOLLUSCA	GASTROPODA	PULMONATA	CARACOL	1	32.2581	35.5556	51	45
P1	3	DRY	HIGH	2014-05-12	1	8.96	HOJARASCA	MOLLUSCA	GASTROPODA	PULMONATA	CARACOL	1.5	32.2581	35.5556	51	45
P1	3	DRY	HIGH	2014-05-12	1	8.96	HOJARASCA	MOLLUSCA	GASTROPODA	PULMONATA	CARACOL	1.5	32.2581	35.5556	51	45
P1	4	DRY	MEDIUM	2014-05-12	1	11.86	HAYUCO	HEXAPODA	COLLEMBOLA	ENTOMOBRYOMORPHA	ENTOMOBRYOMORPHA	1	32.2581	23.5294	51	15
P1	4	DRY	MEDIUM	2014-05-12	1	11.86	HAYUCO	ARACHNIDA	ACARINA	MESOSTIGMATA	GAMASINA	0.5	32.2581	23.5294	51	15
P1	4	DRY	MEDIUM	2014-05-12	1	11.86	HAYUCO	ARACHNIDA	ACARINA	MESOSTIGMATA	GAMASINA	0.5	32.2581	23.5294	51	15
P1	4	DRY	MEDIUM	2014-05-12	1	11.86	HAYUCO	ARACHNIDA	ACARINA	ORIBATIDA	DAMAEOIDEA	1	32.2581	23.5294	51	15
P1	4	DRY	MEDIUM	2014-05-12	1	11.86	HAYUCO	HEXAPODA	COLEOPTERA	COLEOPTERA_OTROS	COLEOPTERA_OTROS	2	32.2581	23.5294	51	15
P1	4	DRY	MEDIUM	2014-05-12	1	11.86	HAYUCO	ARACHNIDA	ACARINA	PROSTIGMATA	PROSTIGMATA_OTROS	0.5	32.2581	23.5294	51	15
P1	4	DRY	MEDIUM	2014-05-12	1	11.86	HAYUCO	ARACHNIDA	ACARINA	MESOSTIGMATA	UROPODINA	1	32.2581	23.5294	51	15
P1	4	DRY	MEDIUM	2014-05-12	1	11.86	HAYUCO	HEXAPODA	COLLEMBOLA	ENTOMOBRYOMORPHA	ENTOMOBRYOMORPHA	0.5	32.2581	23.5294	51	15
P1	4	DRY	MEDIUM	2014-05-12	1	11.86	HAYUCO	HEXAPODA	COLLEMBOLA	ENTOMOBRYOMORPHA	ENTOMOBRYOMORPHA	1	32.2581	23.5294	51	15
P1	4	DRY	MEDIUM	2014-05-12	1	11.86	HAYUCO	HEXAPODA	COLLEMBOLA	ENTOMOBRYOMORPHA	ENTOMOBRYOMORPHA	0.5	32.2581	23.5294	51	15
P1	4	DRY	MEDIUM	2014-05-12	1	11.86	HAYUCO	ARACHNIDA	ACARINA	ORIBATIDA	PHTHIRACAROIDEA	0.5	32.2581	23.5294	51	15
P1	4	DRY	MEDIUM	2014-05-12	1	11.86	HAYUCO	ARACHNIDA	ACARINA	ORIBATIDA	ORIBATIDA_OTROS	1	32.2581	23.5294	51	15
P1	4	DRY	MEDIUM	2014-05-12	1	11.86	HAYUCO	ARACHNIDA	ACARINA	ORIBATIDA	ORIBATIDA_OTROS	1	32.2581	23.5294	51	15
P1	4	DRY	MEDIUM	2014-05-12	1	11.86	HAYUCO	HEXAPODA	COLLEMBOLA	ENTOMOBRYOMORPHA	ENTOMOBRYOMORPHA	2	32.2581	23.5294	51	15
P1	4	DRY	MEDIUM	2014-05-12	1	11.86	HAYUCO	HEXAPODA	COLLEMBOLA	ENTOMOBRYOMORPHA	ENTOMOBRYOMORPHA	0.5	32.2581	23.5294	51	15
P1	4	DRY	MEDIUM	2014-05-12	1	11.86	HAYUCO	HEXAPODA	COLLEMBOLA	ENTOMOBRYOMORPHA	ENTOMOBRYOMORPHA	0.5	32.2581	23.5294	51	15
P1	4	DRY	MEDIUM	2014-05-12	1	11.86	HAYUCO	HEXAPODA	COLLEMBOLA	ENTOMOBRYOMORPHA	ENTOMOBRYOMORPHA	1.5	32.2581	23.5294	51	15
P1	4	DRY	MEDIUM	2014-05-12	1	11.86	HAYUCO	HEXAPODA	COLLEMBOLA	ENTOMOBRYOMORPHA	ENTOMOBRYOMORPHA	1.5	32.2581	23.5294	51	15
P1	4	DRY	MEDIUM	2014-05-12	1	11.86	HAYUCO	HEXAPODA	COLLEMBOLA	ENTOMOBRYOMORPHA	ENTOMOBRYOMORPHA	1	32.2581	23.5294	51	15
P1	4	DRY	MEDIUM	2014-05-12	1	11.86	HAYUCO	ARACHNIDA	ACARINA	MESOSTIGMATA	GAMASINA	1	32.2581	23.5294	51	15
P1	4	DRY	MEDIUM	2014-05-12	1	11.86	HAYUCO	HEXAPODA	LARVAS	LARVAS_OTROS	LARVAS_OTROS	2	32.2581	23.5294	51	15
P1	4	DRY	MEDIUM	2014-05-12	1	11.86	HAYUCO	ARACHNIDA	ACARINA	ORIBATIDA	DAMAEOIDEA	1	32.2581	23.5294	51	15
P1	4	DRY	MEDIUM	2014-05-12	1	11.86	HAYUCO	HEXAPODA	COLLEMBOLA	PODUROMORPHA	PODUROMORPHA	1	32.2581	23.5294	51	15
P1	4	DRY	MEDIUM	2014-05-12	1	11.86	HAYUCO	HEXAPODA	LARVAS	LARVAS_OTROS	LARVAS_OTROS	1.5	32.2581	23.5294	51	15
P1	4	DRY	MEDIUM	2014-05-12	1	11.86	HAYUCO	ARACHNIDA	ACARINA	ORIBATIDA	PHTHIRACAROIDEA	0.5	32.2581	23.5294	51	15
P1	4	DRY	MEDIUM	2014-05-12	1	11.86	HAYUCO	HEXAPODA	COLLEMBOLA	ENTOMOBRYOMORPHA	ENTOMOBRYOMORPHA	0.5	32.2581	23.5294	51	15
P1	4	DRY	MEDIUM	2014-05-12	1	11.86	HAYUCO	HEXAPODA	COLLEMBOLA	ENTOMOBRYOMORPHA	ENTOMOBRYOMORPHA	0.5	32.2581	23.5294	51	15
P1	4	DRY	MEDIUM	2014-05-12	1	11.86	HAYUCO	ARACHNIDA	ACARINA	ORIBATIDA	ORIBATIDA_OTROS	0.5	32.2581	23.5294	51	15
P1	4	DRY	MEDIUM	2014-05-12	1	11.86	HAYUCO	ARACHNIDA	ACARINA	MESOSTIGMATA	GAMASINA	0.5	32.2581	23.5294	51	15
P1	4	DRY	MEDIUM	2014-05-12	1	11.86	HAYUCO	ARACHNIDA	ACARINA	MESOSTIGMATA	UROPODINA	1	32.2581	23.5294	51	15
P1	4	DRY	MEDIUM	2014-05-12	1	11.86	HAYUCO	ARACHNIDA	ACARINA	ORIBATIDA	DAMAEOIDEA	1	32.2581	23.5294	51	15
P1	4	DRY	MEDIUM	2014-05-12	1	11.86	HAYUCO	ARACHNIDA	ACARINA	ORIBATIDA	DAMAEOIDEA	1	32.2581	23.5294	51	15
P1	4	DRY	MEDIUM	2014-05-12	1	11.86	HAYUCO	HEXAPODA	COLLEMBOLA	ENTOMOBRYOMORPHA	ENTOMOBRYOMORPHA	2	32.2581	23.5294	51	15
P1	4	DRY	MEDIUM	2014-05-12	1	11.86	HAYUCO	ARACHNIDA	ACARINA	ORIBATIDA	ORIBATIDA_OTROS	0.5	32.2581	23.5294	51	15
P1	4	DRY	MEDIUM	2014-05-12	1	11.86	HAYUCO	HEXAPODA	COLLEMBOLA	ENTOMOBRYOMORPHA	ENTOMOBRYOMORPHA	1	32.2581	23.5294	51	15
P1	4	DRY	MEDIUM	2014-05-12	1	11.86	HAYUCO	HEXAPODA	COLLEMBOLA	ENTOMOBRYOMORPHA	ENTOMOBRYOMORPHA	1	32.2581	23.5294	51	15
P1	4	DRY	MEDIUM	2014-05-12	1	11.86	HAYUCO	HEXAPODA	COLLEMBOLA	ENTOMOBRYOMORPHA	ENTOMOBRYOMORPHA	0.5	32.2581	23.5294	51	15
P1	4	DRY	MEDIUM	2014-05-12	1	11.86	HAYUCO	ARACHNIDA	ACARINA	ORIBATIDA	ACHIPTEROIDEA	1	32.2581	23.5294	51	15
P1	4	DRY	MEDIUM	2014-05-12	1	11.86	HAYUCO	ARACHNIDA	ACARINA	ORIBATIDA	PHTHIRACAROIDEA	0.5	32.2581	23.5294	51	15
P1	4	DRY	MEDIUM	2014-05-12	1	11.86	HAYUCO	HEXAPODA	LARVAS	LARVAS_OTROS	LARVAS_OTROS	1	32.2581	23.5294	51	15
P1	4	DRY	MEDIUM	2014-05-12	1	11.86	HAYUCO	HEXAPODA	COLLEMBOLA	ENTOMOBRYOMORPHA	ENTOMOBRYOMORPHA	0.5	32.2581	23.5294	51	15
P1	4	DRY	MEDIUM	2014-05-12	1	11.86	HAYUCO	HEXAPODA	COLLEMBOLA	ENTOMOBRYOMORPHA	ENTOMOBRYOMORPHA	1	32.2581	23.5294	51	15
P1	4	DRY	MEDIUM	2014-05-12	1	11.86	HOJARASCA	ANNELIDA	ENCHYTRAEIDAE	ENCHYTRAEIDAE	ENCHYTRAEIDAE	2	32.2581	23.5294	51	15
P1	4	DRY	MEDIUM	2014-05-12	1	11.86	HOJARASCA	ANNELIDA	ENCHYTRAEIDAE	ENCHYTRAEIDAE	ENCHYTRAEIDAE	2	32.2581	23.5294	51	15
P1	4	DRY	MEDIUM	2014-05-12	1	11.86	HOJARASCA	ANNELIDA	ENCHYTRAEIDAE	ENCHYTRAEIDAE	ENCHYTRAEIDAE	14	32.2581	23.5294	51	15
P1	4	DRY	MEDIUM	2014-05-12	1	11.86	HOJARASCA	ANNELIDA	ENCHYTRAEIDAE	ENCHYTRAEIDAE	ENCHYTRAEIDAE	15	32.2581	23.5294	51	15
P1	4	DRY	MEDIUM	2014-05-12	1	11.86	HOJARASCA	ANNELIDA	ENCHYTRAEIDAE	ENCHYTRAEIDAE	ENCHYTRAEIDAE	3	32.2581	23.5294	51	15
P1	4	DRY	MEDIUM	2014-05-12	1	11.86	HOJARASCA	ANNELIDA	ENCHYTRAEIDAE	ENCHYTRAEIDAE	ENCHYTRAEIDAE	9	32.2581	23.5294	51	15
P1	4	DRY	MEDIUM	2014-05-12	1	11.86	HOJARASCA	ANNELIDA	ENCHYTRAEIDAE	ENCHYTRAEIDAE	ENCHYTRAEIDAE	5	32.2581	23.5294	51	15
P1	4	DRY	MEDIUM	2014-05-12	1	11.86	HOJARASCA	ANNELIDA	ENCHYTRAEIDAE	ENCHYTRAEIDAE	ENCHYTRAEIDAE	6	32.2581	23.5294	51	15
P1	4	DRY	MEDIUM	2014-05-12	1	11.86	HOJARASCA	ANNELIDA	ENCHYTRAEIDAE	ENCHYTRAEIDAE	ENCHYTRAEIDAE	12	32.2581	23.5294	51	15
P1	4	DRY	MEDIUM	2014-05-12	1	11.86	HOJARASCA	ANNELIDA	ENCHYTRAEIDAE	ENCHYTRAEIDAE	ENCHYTRAEIDAE	15	32.2581	23.5294	51	15
P1	4	DRY	MEDIUM	2014-05-12	1	11.86	HOJARASCA	ANNELIDA	ENCHYTRAEIDAE	ENCHYTRAEIDAE	ENCHYTRAEIDAE	4	32.2581	23.5294	51	15
P1	4	DRY	MEDIUM	2014-05-12	1	11.86	HOJARASCA	ANNELIDA	ENCHYTRAEIDAE	ENCHYTRAEIDAE	ENCHYTRAEIDAE	3	32.2581	23.5294	51	15
P1	4	DRY	MEDIUM	2014-05-12	1	11.86	HOJARASCA	ANNELIDA	ENCHYTRAEIDAE	ENCHYTRAEIDAE	ENCHYTRAEIDAE	5	32.2581	23.5294	51	15
P1	4	DRY	MEDIUM	2014-05-12	1	11.86	HOJARASCA	ANNELIDA	ENCHYTRAEIDAE	ENCHYTRAEIDAE	ENCHYTRAEIDAE	4	32.2581	23.5294	51	15
P1	4	DRY	MEDIUM	2014-05-12	1	11.86	HOJARASCA	ANNELIDA	ENCHYTRAEIDAE	ENCHYTRAEIDAE	ENCHYTRAEIDAE	14	32.2581	23.5294	51	15
P1	4	DRY	MEDIUM	2014-05-12	1	11.86	HOJARASCA	ANNELIDA	ENCHYTRAEIDAE	ENCHYTRAEIDAE	ENCHYTRAEIDAE	4	32.2581	23.5294	51	15
P1	4	DRY	MEDIUM	2014-05-12	1	11.86	HOJARASCA	ANNELIDA	ENCHYTRAEIDAE	ENCHYTRAEIDAE	ENCHYTRAEIDAE	3	32.2581	23.5294	51	15
P1	4	DRY	MEDIUM	2014-05-12	1	11.86	HOJARASCA	ANNELIDA	ENCHYTRAEIDAE	ENCHYTRAEIDAE	ENCHYTRAEIDAE	4	32.2581	23.5294	51	15
P1	4	DRY	MEDIUM	2014-05-12	1	11.86	HOJARASCA	ANNELIDA	ENCHYTRAEIDAE	ENCHYTRAEIDAE	ENCHYTRAEIDAE	10	32.2581	23.5294	51	15
P1	4	DRY	MEDIUM	2014-05-12	1	11.86	HOJARASCA	ANNELIDA	ENCHYTRAEIDAE	ENCHYTRAEIDAE	ENCHYTRAEIDAE	4	32.2581	23.5294	51	15
P1	4	DRY	MEDIUM	2014-05-12	1	11.86	HOJARASCA	ANNELIDA	ENCHYTRAEIDAE	ENCHYTRAEIDAE	ENCHYTRAEIDAE	10	32.2581	23.5294	51	15
P1	4	DRY	MEDIUM	2014-05-12	1	11.86	HOJARASCA	ANNELIDA	ENCHYTRAEIDAE	ENCHYTRAEIDAE	ENCHYTRAEIDAE	4	32.2581	23.5294	51	15
P1	4	DRY	MEDIUM	2014-05-12	1	11.86	HOJARASCA	ANNELIDA	ENCHYTRAEIDAE	ENCHYTRAEIDAE	ENCHYTRAEIDAE	2	32.2581	23.5294	51	15
P1	4	DRY	MEDIUM	2014-05-12	1	11.86	HOJARASCA	ANNELIDA	ENCHYTRAEIDAE	ENCHYTRAEIDAE	ENCHYTRAEIDAE	4	32.2581	23.5294	51	15
P1	4	DRY	MEDIUM	2014-05-12	1	11.86	HOJARASCA	ANNELIDA	ENCHYTRAEIDAE	ENCHYTRAEIDAE	ENCHYTRAEIDAE	3	32.2581	23.5294	51	15
P1	4	DRY	MEDIUM	2014-05-12	1	11.86	HOJARASCA	ANNELIDA	ENCHYTRAEIDAE	ENCHYTRAEIDAE	ENCHYTRAEIDAE	7	32.2581	23.5294	51	15
P1	4	DRY	MEDIUM	2014-05-12	1	11.86	HOJARASCA	ANNELIDA	ENCHYTRAEIDAE	ENCHYTRAEIDAE	ENCHYTRAEIDAE	3	32.2581	23.5294	51	15
P1	4	DRY	MEDIUM	2014-05-12	1	11.86	HOJARASCA	ANNELIDA	ENCHYTRAEIDAE	ENCHYTRAEIDAE	ENCHYTRAEIDAE	3	32.2581	23.5294	51	15
P1	4	DRY	MEDIUM	2014-05-12	1	11.86	HOJARASCA	ANNELIDA	ENCHYTRAEIDAE	ENCHYTRAEIDAE	ENCHYTRAEIDAE	3	32.2581	23.5294	51	15
P1	4	DRY	MEDIUM	2014-05-12	1	11.86	HOJARASCA	ANNELIDA	ENCHYTRAEIDAE	ENCHYTRAEIDAE	ENCHYTRAEIDAE	9	32.2581	23.5294	51	15
P1	4	DRY	MEDIUM	2014-05-12	1	11.86	HOJARASCA	ANNELIDA	ENCHYTRAEIDAE	ENCHYTRAEIDAE	ENCHYTRAEIDAE	6	32.2581	23.5294	51	15
P1	4	DRY	MEDIUM	2014-05-12	1	11.86	HOJARASCA	ANNELIDA	ENCHYTRAEIDAE	ENCHYTRAEIDAE	ENCHYTRAEIDAE	9	32.2581	23.5294	51	15
P1	4	DRY	MEDIUM	2014-05-12	1	11.86	HOJARASCA	ANNELIDA	ENCHYTRAEIDAE	ENCHYTRAEIDAE	ENCHYTRAEIDAE	7	32.2581	23.5294	51	15
P1	4	DRY	MEDIUM	2014-05-12	1	11.86	HOJARASCA	ANNELIDA	ENCHYTRAEIDAE	ENCHYTRAEIDAE	ENCHYTRAEIDAE	3	32.2581	23.5294	51	15
P1	4	DRY	MEDIUM	2014-05-12	1	11.86	HOJARASCA	ANNELIDA	ENCHYTRAEIDAE	ENCHYTRAEIDAE	ENCHYTRAEIDAE	3	32.2581	23.5294	51	15
P1	4	DRY	MEDIUM	2014-05-12	1	11.86	HOJARASCA	ANNELIDA	ENCHYTRAEIDAE	ENCHYTRAEIDAE	ENCHYTRAEIDAE	5	32.2581	23.5294	51	15
P1	4	DRY	MEDIUM	2014-05-12	1	11.86	HOJARASCA	ANNELIDA	ENCHYTRAEIDAE	ENCHYTRAEIDAE	ENCHYTRAEIDAE	4	32.2581	23.5294	51	15
P1	4	DRY	MEDIUM	2014-05-12	1	11.86	HOJARASCA	ANNELIDA	ENCHYTRAEIDAE	ENCHYTRAEIDAE	ENCHYTRAEIDAE	6	32.2581	23.5294	51	15
P1	4	DRY	MEDIUM	2014-05-12	1	11.86	HOJARASCA	ANNELIDA	ENCHYTRAEIDAE	ENCHYTRAEIDAE	ENCHYTRAEIDAE	2	32.2581	23.5294	51	15
P1	4	DRY	MEDIUM	2014-05-12	1	11.86	HOJARASCA	ANNELIDA	ENCHYTRAEIDAE	ENCHYTRAEIDAE	ENCHYTRAEIDAE	6	32.2581	23.5294	51	15
P1	4	DRY	MEDIUM	2014-05-12	1	11.86	HOJARASCA	ANNELIDA	ENCHYTRAEIDAE	ENCHYTRAEIDAE	ENCHYTRAEIDAE	10	32.2581	23.5294	51	15
P1	4	DRY	MEDIUM	2014-05-12	1	11.86	HOJARASCA	ANNELIDA	ENCHYTRAEIDAE	ENCHYTRAEIDAE	ENCHYTRAEIDAE	2	32.2581	23.5294	51	15
P1	4	DRY	MEDIUM	2014-05-12	1	11.86	HOJARASCA	ANNELIDA	ENCHYTRAEIDAE	ENCHYTRAEIDAE	ENCHYTRAEIDAE	13	32.2581	23.5294	51	15
P1	4	DRY	MEDIUM	2014-05-12	1	11.86	HOJARASCA	ANNELIDA	ENCHYTRAEIDAE	ENCHYTRAEIDAE	ENCHYTRAEIDAE	3	32.2581	23.5294	51	15
P1	4	DRY	MEDIUM	2014-05-12	1	11.86	HOJARASCA	ANNELIDA	ENCHYTRAEIDAE	ENCHYTRAEIDAE	ENCHYTRAEIDAE	1	32.2581	23.5294	51	15
P1	4	DRY	MEDIUM	2014-05-12	1	11.86	HOJARASCA	ANNELIDA	ENCHYTRAEIDAE	ENCHYTRAEIDAE	ENCHYTRAEIDAE	12	32.2581	23.5294	51	15
P1	4	DRY	MEDIUM	2014-05-12	1	11.86	HOJARASCA	ANNELIDA	ENCHYTRAEIDAE	ENCHYTRAEIDAE	ENCHYTRAEIDAE	8	32.2581	23.5294	51	15
P1	4	DRY	MEDIUM	2014-05-12	1	11.86	HOJARASCA	ANNELIDA	ENCHYTRAEIDAE	ENCHYTRAEIDAE	ENCHYTRAEIDAE	4	32.2581	23.5294	51	15
P1	4	DRY	MEDIUM	2014-05-12	1	11.86	HOJARASCA	ANNELIDA	ENCHYTRAEIDAE	ENCHYTRAEIDAE	ENCHYTRAEIDAE	3	32.2581	23.5294	51	15
P1	4	DRY	MEDIUM	2014-05-12	1	11.86	HOJARASCA	ANNELIDA	ENCHYTRAEIDAE	ENCHYTRAEIDAE	ENCHYTRAEIDAE	4	32.2581	23.5294	51	15
P1	4	DRY	MEDIUM	2014-05-12	1	11.86	HOJARASCA	ANNELIDA	ENCHYTRAEIDAE	ENCHYTRAEIDAE	ENCHYTRAEIDAE	6	32.2581	23.5294	51	15
P1	4	DRY	MEDIUM	2014-05-12	1	11.86	HOJARASCA	ANNELIDA	ENCHYTRAEIDAE	ENCHYTRAEIDAE	ENCHYTRAEIDAE	9	32.2581	23.5294	51	15
P1	4	DRY	MEDIUM	2014-05-12	1	11.86	HOJARASCA	ANNELIDA	ENCHYTRAEIDAE	ENCHYTRAEIDAE	ENCHYTRAEIDAE	9	32.2581	23.5294	51	15
P1	4	DRY	MEDIUM	2014-05-12	1	11.86	HOJARASCA	ANNELIDA	ENCHYTRAEIDAE	ENCHYTRAEIDAE	ENCHYTRAEIDAE	3	32.2581	23.5294	51	15
P1	4	DRY	MEDIUM	2014-05-12	1	11.86	HOJARASCA	ANNELIDA	ENCHYTRAEIDAE	ENCHYTRAEIDAE	ENCHYTRAEIDAE	3	32.2581	23.5294	51	15
P1	4	DRY	MEDIUM	2014-05-12	1	11.86	HOJARASCA	ANNELIDA	ENCHYTRAEIDAE	ENCHYTRAEIDAE	ENCHYTRAEIDAE	6	32.2581	23.5294	51	15
P1	4	DRY	MEDIUM	2014-05-12	1	11.86	HOJARASCA	ANNELIDA	ENCHYTRAEIDAE	ENCHYTRAEIDAE	ENCHYTRAEIDAE	14	32.2581	23.5294	51	15
P1	4	DRY	MEDIUM	2014-05-12	1	11.86	HOJARASCA	ANNELIDA	ENCHYTRAEIDAE	ENCHYTRAEIDAE	ENCHYTRAEIDAE	8	32.2581	23.5294	51	15
P1	4	DRY	MEDIUM	2014-05-12	1	11.86	HOJARASCA	ANNELIDA	ENCHYTRAEIDAE	ENCHYTRAEIDAE	ENCHYTRAEIDAE	6	32.2581	23.5294	51	15
P1	4	DRY	MEDIUM	2014-05-12	1	11.86	HOJARASCA	ANNELIDA	ENCHYTRAEIDAE	ENCHYTRAEIDAE	ENCHYTRAEIDAE	4	32.2581	23.5294	51	15
P1	4	DRY	MEDIUM	2014-05-12	1	11.86	HOJARASCA	ANNELIDA	ENCHYTRAEIDAE	ENCHYTRAEIDAE	ENCHYTRAEIDAE	3	32.2581	23.5294	51	15
P1	4	DRY	MEDIUM	2014-05-12	1	11.86	HOJARASCA	ANNELIDA	ENCHYTRAEIDAE	ENCHYTRAEIDAE	ENCHYTRAEIDAE	7	32.2581	23.5294	51	15
P1	4	DRY	MEDIUM	2014-05-12	1	11.86	HOJARASCA	ANNELIDA	ENCHYTRAEIDAE	ENCHYTRAEIDAE	ENCHYTRAEIDAE	2	32.2581	23.5294	51	15
P1	4	DRY	MEDIUM	2014-05-12	1	11.86	HOJARASCA	ANNELIDA	ENCHYTRAEIDAE	ENCHYTRAEIDAE	ENCHYTRAEIDAE	4	32.2581	23.5294	51	15
P1	4	DRY	MEDIUM	2014-05-12	1	11.86	HOJARASCA	ANNELIDA	ENCHYTRAEIDAE	ENCHYTRAEIDAE	ENCHYTRAEIDAE	3	32.2581	23.5294	51	15
P1	4	DRY	MEDIUM	2014-05-12	1	11.86	HOJARASCA	ANNELIDA	ENCHYTRAEIDAE	ENCHYTRAEIDAE	ENCHYTRAEIDAE	10	32.2581	23.5294	51	15
P1	4	DRY	MEDIUM	2014-05-12	1	11.86	HOJARASCA	ANNELIDA	ENCHYTRAEIDAE	ENCHYTRAEIDAE	ENCHYTRAEIDAE	4	32.2581	23.5294	51	15
P1	4	DRY	MEDIUM	2014-05-12	1	11.86	HOJARASCA	ANNELIDA	ENCHYTRAEIDAE	ENCHYTRAEIDAE	ENCHYTRAEIDAE	2	32.2581	23.5294	51	15
P1	4	DRY	MEDIUM	2014-05-12	1	11.86	HOJARASCA	ANNELIDA	ENCHYTRAEIDAE	ENCHYTRAEIDAE	ENCHYTRAEIDAE	6	32.2581	23.5294	51	15
P1	4	DRY	MEDIUM	2014-05-12	1	11.86	HOJARASCA	ANNELIDA	ENCHYTRAEIDAE	ENCHYTRAEIDAE	ENCHYTRAEIDAE	2	32.2581	23.5294	51	15
P1	4	DRY	MEDIUM	2014-05-12	1	11.86	HOJARASCA	ANNELIDA	ENCHYTRAEIDAE	ENCHYTRAEIDAE	ENCHYTRAEIDAE	6	32.2581	23.5294	51	15
P1	4	DRY	MEDIUM	2014-05-12	1	11.86	HOJARASCA	ANNELIDA	ENCHYTRAEIDAE	ENCHYTRAEIDAE	ENCHYTRAEIDAE	2	32.2581	23.5294	51	15
P1	4	DRY	MEDIUM	2014-05-12	1	11.86	HOJARASCA	ANNELIDA	ENCHYTRAEIDAE	ENCHYTRAEIDAE	ENCHYTRAEIDAE	3	32.2581	23.5294	51	15
P1	4	DRY	MEDIUM	2014-05-12	1	11.86	HOJARASCA	ANNELIDA	ENCHYTRAEIDAE	ENCHYTRAEIDAE	ENCHYTRAEIDAE	4	32.2581	23.5294	51	15
P1	4	DRY	MEDIUM	2014-05-12	1	11.86	HOJARASCA	ANNELIDA	ENCHYTRAEIDAE	ENCHYTRAEIDAE	ENCHYTRAEIDAE	9	32.2581	23.5294	51	15
P1	4	DRY	MEDIUM	2014-05-12	1	11.86	HOJARASCA	ANNELIDA	ENCHYTRAEIDAE	ENCHYTRAEIDAE	ENCHYTRAEIDAE	14	32.2581	23.5294	51	15
P1	4	DRY	MEDIUM	2014-05-12	1	11.86	HOJARASCA	ANNELIDA	LUMBRICIDAE	LUMBRICIDAE	LUMBRICIDAE	27	32.2581	23.5294	51	15
P1	4	DRY	MEDIUM	2014-05-12	1	11.86	HOJARASCA	ARACHNIDA	ACARINA	ORIBATIDA	PHTHIRACAROIDEA	1	32.2581	23.5294	51	15
P1	4	DRY	MEDIUM	2014-05-12	1	11.86	HOJARASCA	ARACHNIDA	ACARINA	ORIBATIDA	PHTHIRACAROIDEA	1	32.2581	23.5294	51	15
P1	4	DRY	MEDIUM	2014-05-12	1	11.86	HOJARASCA	ARACHNIDA	ACARINA	ORIBATIDA	PHTHIRACAROIDEA	0.5	32.2581	23.5294	51	15
P1	4	DRY	MEDIUM	2014-05-12	1	11.86	HOJARASCA	ARACHNIDA	ACARINA	ORIBATIDA	PHTHIRACAROIDEA	1	32.2581	23.5294	51	15
P1	4	DRY	MEDIUM	2014-05-12	1	11.86	HOJARASCA	ARACHNIDA	ACARINA	ORIBATIDA	PHTHIRACAROIDEA	1	32.2581	23.5294	51	15
P1	4	DRY	MEDIUM	2014-05-12	1	11.86	HOJARASCA	ARACHNIDA	ACARINA	ORIBATIDA	PHTHIRACAROIDEA	1.5	32.2581	23.5294	51	15
P1	4	DRY	MEDIUM	2014-05-12	1	11.86	HOJARASCA	ARACHNIDA	ACARINA	ORIBATIDA	PHTHIRACAROIDEA	1	32.2581	23.5294	51	15
P1	4	DRY	MEDIUM	2014-05-12	1	11.86	HOJARASCA	ARACHNIDA	ACARINA	ORIBATIDA	PHTHIRACAROIDEA	1.5	32.2581	23.5294	51	15
P1	4	DRY	MEDIUM	2014-05-12	1	11.86	HOJARASCA	ARACHNIDA	ACARINA	ORIBATIDA	PHTHIRACAROIDEA	1	32.2581	23.5294	51	15
P1	4	DRY	MEDIUM	2014-05-12	1	11.86	HOJARASCA	ARACHNIDA	ACARINA	ORIBATIDA	PHTHIRACAROIDEA	1.5	32.2581	23.5294	51	15
P1	4	DRY	MEDIUM	2014-05-12	1	11.86	HOJARASCA	ARACHNIDA	ACARINA	ORIBATIDA	PHTHIRACAROIDEA	1	32.2581	23.5294	51	15
P1	4	DRY	MEDIUM	2014-05-12	1	11.86	HOJARASCA	ARACHNIDA	ACARINA	ORIBATIDA	PHTHIRACAROIDEA	1	32.2581	23.5294	51	15
P1	4	DRY	MEDIUM	2014-05-12	1	11.86	HOJARASCA	ARACHNIDA	ACARINA	ORIBATIDA	PHTHIRACAROIDEA	1	32.2581	23.5294	51	15
P1	4	DRY	MEDIUM	2014-05-12	1	11.86	HOJARASCA	ARACHNIDA	ACARINA	ORIBATIDA	PHTHIRACAROIDEA	0.5	32.2581	23.5294	51	15
P1	4	DRY	MEDIUM	2014-05-12	1	11.86	HOJARASCA	ARACHNIDA	ACARINA	ORIBATIDA	PHTHIRACAROIDEA	1	32.2581	23.5294	51	15
P1	4	DRY	MEDIUM	2014-05-12	1	11.86	HOJARASCA	ARACHNIDA	ACARINA	ORIBATIDA	PHTHIRACAROIDEA	1	32.2581	23.5294	51	15
P1	4	DRY	MEDIUM	2014-05-12	1	11.86	HOJARASCA	ARACHNIDA	ACARINA	ORIBATIDA	PHTHIRACAROIDEA	1	32.2581	23.5294	51	15
P1	4	DRY	MEDIUM	2014-05-12	1	11.86	HOJARASCA	ARACHNIDA	ACARINA	ORIBATIDA	PHTHIRACAROIDEA	0.5	32.2581	23.5294	51	15
P1	4	DRY	MEDIUM	2014-05-12	1	11.86	HOJARASCA	ARACHNIDA	ACARINA	ORIBATIDA	PHTHIRACAROIDEA	1.5	32.2581	23.5294	51	15
P1	4	DRY	MEDIUM	2014-05-12	1	11.86	HOJARASCA	ARACHNIDA	ACARINA	ORIBATIDA	PHTHIRACAROIDEA	1	32.2581	23.5294	51	15
P1	4	DRY	MEDIUM	2014-05-12	1	11.86	HOJARASCA	ARACHNIDA	ACARINA	ORIBATIDA	PHTHIRACAROIDEA	1	32.2581	23.5294	51	15
P1	4	DRY	MEDIUM	2014-05-12	1	11.86	HOJARASCA	ARACHNIDA	ACARINA	ORIBATIDA	PHTHIRACAROIDEA	1	32.2581	23.5294	51	15
P1	4	DRY	MEDIUM	2014-05-12	1	11.86	HOJARASCA	ARACHNIDA	ACARINA	ORIBATIDA	DAMAEOIDEA	1	32.2581	23.5294	51	15
P1	4	DRY	MEDIUM	2014-05-12	1	11.86	HOJARASCA	ARACHNIDA	ACARINA	ORIBATIDA	DAMAEOIDEA	1	32.2581	23.5294	51	15
P1	4	DRY	MEDIUM	2014-05-12	1	11.86	HOJARASCA	ARACHNIDA	ACARINA	ORIBATIDA	DAMAEOIDEA	1	32.2581	23.5294	51	15
P1	4	DRY	MEDIUM	2014-05-12	1	11.86	HOJARASCA	ARACHNIDA	ACARINA	ORIBATIDA	DAMAEOIDEA	1	32.2581	23.5294	51	15
P1	4	DRY	MEDIUM	2014-05-12	1	11.86	HOJARASCA	ARACHNIDA	ACARINA	ORIBATIDA	DAMAEOIDEA	1	32.2581	23.5294	51	15
P1	4	DRY	MEDIUM	2014-05-12	1	11.86	HOJARASCA	ARACHNIDA	ACARINA	ORIBATIDA	DAMAEOIDEA	1	32.2581	23.5294	51	15
P1	4	DRY	MEDIUM	2014-05-12	1	11.86	HOJARASCA	ARACHNIDA	ACARINA	ORIBATIDA	DAMAEOIDEA	1	32.2581	23.5294	51	15
P1	4	DRY	MEDIUM	2014-05-12	1	11.86	HOJARASCA	ARACHNIDA	ACARINA	ORIBATIDA	DAMAEOIDEA	1	32.2581	23.5294	51	15
P1	4	DRY	MEDIUM	2014-05-12	1	11.86	HOJARASCA	ARACHNIDA	ACARINA	ORIBATIDA	ACHIPTEROIDEA	1	32.2581	23.5294	51	15
P1	4	DRY	MEDIUM	2014-05-12	1	11.86	HOJARASCA	ARACHNIDA	ACARINA	ORIBATIDA	ACHIPTEROIDEA	1	32.2581	23.5294	51	15
P1	4	DRY	MEDIUM	2014-05-12	1	11.86	HOJARASCA	ARACHNIDA	ACARINA	ORIBATIDA	ACHIPTEROIDEA	1	32.2581	23.5294	51	15
P1	4	DRY	MEDIUM	2014-05-12	1	11.86	HOJARASCA	ARACHNIDA	ACARINA	ORIBATIDA	ACHIPTEROIDEA	1	32.2581	23.5294	51	15
P1	4	DRY	MEDIUM	2014-05-12	1	11.86	HOJARASCA	ARACHNIDA	ACARINA	ORIBATIDA	ACHIPTEROIDEA	1	32.2581	23.5294	51	15
P1	4	DRY	MEDIUM	2014-05-12	1	11.86	HOJARASCA	ARACHNIDA	ACARINA	ORIBATIDA	ACHIPTEROIDEA	1	32.2581	23.5294	51	15
P1	4	DRY	MEDIUM	2014-05-12	1	11.86	HOJARASCA	ARACHNIDA	ACARINA	ORIBATIDA	ACHIPTEROIDEA	1	32.2581	23.5294	51	15
P1	4	DRY	MEDIUM	2014-05-12	1	11.86	HOJARASCA	ARACHNIDA	ACARINA	ORIBATIDA	ACHIPTEROIDEA	1	32.2581	23.5294	51	15
P1	4	DRY	MEDIUM	2014-05-12	1	11.86	HOJARASCA	ARACHNIDA	ACARINA	ORIBATIDA	ACHIPTEROIDEA	1	32.2581	23.5294	51	15
P1	4	DRY	MEDIUM	2014-05-12	1	11.86	HOJARASCA	ARACHNIDA	ACARINA	ORIBATIDA	ACHIPTEROIDEA	1	32.2581	23.5294	51	15
P1	4	DRY	MEDIUM	2014-05-12	1	11.86	HOJARASCA	ARACHNIDA	ACARINA	ORIBATIDA	ACHIPTEROIDEA	1	32.2581	23.5294	51	15
P1	4	DRY	MEDIUM	2014-05-12	1	11.86	HOJARASCA	ARACHNIDA	ACARINA	ORIBATIDA	ACHIPTEROIDEA	1	32.2581	23.5294	51	15
P1	4	DRY	MEDIUM	2014-05-12	1	11.86	HOJARASCA	ARACHNIDA	ACARINA	ORIBATIDA	ACHIPTEROIDEA	1	32.2581	23.5294	51	15
P1	4	DRY	MEDIUM	2014-05-12	1	11.86	HOJARASCA	ARACHNIDA	ACARINA	ORIBATIDA	ACHIPTEROIDEA	1	32.2581	23.5294	51	15
P1	4	DRY	MEDIUM	2014-05-12	1	11.86	HOJARASCA	ARACHNIDA	ACARINA	ORIBATIDA	ACHIPTEROIDEA	1	32.2581	23.5294	51	15
P1	4	DRY	MEDIUM	2014-05-12	1	11.86	HOJARASCA	ARACHNIDA	ACARINA	ORIBATIDA	ACHIPTEROIDEA	1	32.2581	23.5294	51	15
P1	4	DRY	MEDIUM	2014-05-12	1	11.86	HOJARASCA	ARACHNIDA	ACARINA	ORIBATIDA	ACHIPTEROIDEA	1	32.2581	23.5294	51	15
P1	4	DRY	MEDIUM	2014-05-12	1	11.86	HOJARASCA	ARACHNIDA	ACARINA	ORIBATIDA	ORIBATIDA_OTROS	1	32.2581	23.5294	51	15
P1	4	DRY	MEDIUM	2014-05-12	1	11.86	HOJARASCA	ARACHNIDA	ACARINA	ORIBATIDA	ORIBATIDA_OTROS	1	32.2581	23.5294	51	15
P1	4	DRY	MEDIUM	2014-05-12	1	11.86	HOJARASCA	ARACHNIDA	ACARINA	ORIBATIDA	ORIBATIDA_OTROS	1	32.2581	23.5294	51	15
P1	4	DRY	MEDIUM	2014-05-12	1	11.86	HOJARASCA	ARACHNIDA	ACARINA	ORIBATIDA	ORIBATIDA_OTROS	0.5	32.2581	23.5294	51	15
P1	4	DRY	MEDIUM	2014-05-12	1	11.86	HOJARASCA	ARACHNIDA	ACARINA	ORIBATIDA	ORIBATIDA_OTROS	0.5	32.2581	23.5294	51	15
P1	4	DRY	MEDIUM	2014-05-12	1	11.86	HOJARASCA	ARACHNIDA	ACARINA	ORIBATIDA	ORIBATIDA_OTROS	0.5	32.2581	23.5294	51	15
P1	4	DRY	MEDIUM	2014-05-12	1	11.86	HOJARASCA	ARACHNIDA	ACARINA	ORIBATIDA	ORIBATIDA_OTROS	1	32.2581	23.5294	51	15
P1	4	DRY	MEDIUM	2014-05-12	1	11.86	HOJARASCA	ARACHNIDA	ACARINA	ORIBATIDA	ORIBATIDA_OTROS	0.5	32.2581	23.5294	51	15
P1	4	DRY	MEDIUM	2014-05-12	1	11.86	HOJARASCA	ARACHNIDA	ACARINA	ORIBATIDA	ORIBATIDA_OTROS	1	32.2581	23.5294	51	15
P1	4	DRY	MEDIUM	2014-05-12	1	11.86	HOJARASCA	ARACHNIDA	ACARINA	ORIBATIDA	ORIBATIDA_OTROS	1	32.2581	23.5294	51	15
P1	4	DRY	MEDIUM	2014-05-12	1	11.86	HOJARASCA	ARACHNIDA	ACARINA	ORIBATIDA	ORIBATIDA_OTROS	1	32.2581	23.5294	51	15
P1	4	DRY	MEDIUM	2014-05-12	1	11.86	HOJARASCA	ARACHNIDA	ACARINA	ORIBATIDA	ORIBATIDA_OTROS	0.5	32.2581	23.5294	51	15
P1	4	DRY	MEDIUM	2014-05-12	1	11.86	HOJARASCA	ARACHNIDA	ACARINA	ORIBATIDA	ORIBATIDA_OTROS	1	32.2581	23.5294	51	15
P1	4	DRY	MEDIUM	2014-05-12	1	11.86	HOJARASCA	ARACHNIDA	ACARINA	ORIBATIDA	ORIBATIDA_OTROS	1	32.2581	23.5294	51	15
P1	4	DRY	MEDIUM	2014-05-12	1	11.86	HOJARASCA	ARACHNIDA	ACARINA	ORIBATIDA	ORIBATIDA_OTROS	1	32.2581	23.5294	51	15
P1	4	DRY	MEDIUM	2014-05-12	1	11.86	HOJARASCA	ARACHNIDA	ACARINA	ORIBATIDA	ORIBATIDA_OTROS	0.5	32.2581	23.5294	51	15
P1	4	DRY	MEDIUM	2014-05-12	1	11.86	HOJARASCA	ARACHNIDA	ACARINA	ORIBATIDA	ORIBATIDA_OTROS	1	32.2581	23.5294	51	15
P1	4	DRY	MEDIUM	2014-05-12	1	11.86	HOJARASCA	ARACHNIDA	ACARINA	ORIBATIDA	ORIBATIDA_OTROS	0.5	32.2581	23.5294	51	15
P1	4	DRY	MEDIUM	2014-05-12	1	11.86	HOJARASCA	ARACHNIDA	ACARINA	ORIBATIDA	ORIBATIDA_OTROS	0.5	32.2581	23.5294	51	15
P1	4	DRY	MEDIUM	2014-05-12	1	11.86	HOJARASCA	ARACHNIDA	ACARINA	ORIBATIDA	ORIBATIDA_OTROS	0.5	32.2581	23.5294	51	15
P1	4	DRY	MEDIUM	2014-05-12	1	11.86	HOJARASCA	ARACHNIDA	ACARINA	ORIBATIDA	ORIBATIDA_OTROS	1	32.2581	23.5294	51	15
P1	4	DRY	MEDIUM	2014-05-12	1	11.86	HOJARASCA	ARACHNIDA	ACARINA	ORIBATIDA	ORIBATIDA_OTROS	0.5	32.2581	23.5294	51	15
P1	4	DRY	MEDIUM	2014-05-12	1	11.86	HOJARASCA	ARACHNIDA	ACARINA	MESOSTIGMATA	GAMASINA	0.5	32.2581	23.5294	51	15
P1	4	DRY	MEDIUM	2014-05-12	1	11.86	HOJARASCA	ARACHNIDA	ACARINA	MESOSTIGMATA	GAMASINA	1	32.2581	23.5294	51	15
P1	4	DRY	MEDIUM	2014-05-12	1	11.86	HOJARASCA	ARACHNIDA	ACARINA	MESOSTIGMATA	GAMASINA	1	32.2581	23.5294	51	15
P1	4	DRY	MEDIUM	2014-05-12	1	11.86	HOJARASCA	ARACHNIDA	ACARINA	MESOSTIGMATA	GAMASINA	0.5	32.2581	23.5294	51	15
P1	4	DRY	MEDIUM	2014-05-12	1	11.86	HOJARASCA	ARACHNIDA	ACARINA	MESOSTIGMATA	GAMASINA	0.5	32.2581	23.5294	51	15
P1	4	DRY	MEDIUM	2014-05-12	1	11.86	HOJARASCA	ARACHNIDA	ACARINA	MESOSTIGMATA	GAMASINA	1	32.2581	23.5294	51	15
P1	4	DRY	MEDIUM	2014-05-12	1	11.86	HOJARASCA	ARACHNIDA	ACARINA	MESOSTIGMATA	GAMASINA	0.5	32.2581	23.5294	51	15
P1	4	DRY	MEDIUM	2014-05-12	1	11.86	HOJARASCA	ARACHNIDA	ACARINA	MESOSTIGMATA	GAMASINA	1	32.2581	23.5294	51	15
P1	4	DRY	MEDIUM	2014-05-12	1	11.86	HOJARASCA	ARACHNIDA	ACARINA	MESOSTIGMATA	GAMASINA	0.5	32.2581	23.5294	51	15
P1	4	DRY	MEDIUM	2014-05-12	1	11.86	HOJARASCA	ARACHNIDA	ACARINA	MESOSTIGMATA	GAMASINA	0.5	32.2581	23.5294	51	15
P1	4	DRY	MEDIUM	2014-05-12	1	11.86	HOJARASCA	ARACHNIDA	ACARINA	MESOSTIGMATA	GAMASINA	1	32.2581	23.5294	51	15
P1	4	DRY	MEDIUM	2014-05-12	1	11.86	HOJARASCA	ARACHNIDA	ACARINA	MESOSTIGMATA	GAMASINA	0.5	32.2581	23.5294	51	15
P1	4	DRY	MEDIUM	2014-05-12	1	11.86	HOJARASCA	ARACHNIDA	ACARINA	MESOSTIGMATA	GAMASINA	0.5	32.2581	23.5294	51	15
P1	4	DRY	MEDIUM	2014-05-12	1	11.86	HOJARASCA	ARACHNIDA	ACARINA	MESOSTIGMATA	GAMASINA	0.5	32.2581	23.5294	51	15
P1	4	DRY	MEDIUM	2014-05-12	1	11.86	HOJARASCA	ARACHNIDA	ACARINA	MESOSTIGMATA	GAMASINA	0.5	32.2581	23.5294	51	15
P1	4	DRY	MEDIUM	2014-05-12	1	11.86	HOJARASCA	ARACHNIDA	ACARINA	MESOSTIGMATA	GAMASINA	0.5	32.2581	23.5294	51	15
P1	4	DRY	MEDIUM	2014-05-12	1	11.86	HOJARASCA	ARACHNIDA	ACARINA	MESOSTIGMATA	GAMASINA	1	32.2581	23.5294	51	15
P1	4	DRY	MEDIUM	2014-05-12	1	11.86	HOJARASCA	ARACHNIDA	ACARINA	MESOSTIGMATA	GAMASINA	0.5	32.2581	23.5294	51	15
P1	4	DRY	MEDIUM	2014-05-12	1	11.86	HOJARASCA	ARACHNIDA	ACARINA	MESOSTIGMATA	GAMASINA	1	32.2581	23.5294	51	15
P1	4	DRY	MEDIUM	2014-05-12	1	11.86	HOJARASCA	ARACHNIDA	ACARINA	MESOSTIGMATA	GAMASINA	1	32.2581	23.5294	51	15
P1	4	DRY	MEDIUM	2014-05-12	1	11.86	HOJARASCA	ARACHNIDA	ACARINA	MESOSTIGMATA	GAMASINA	0.5	32.2581	23.5294	51	15
P1	4	DRY	MEDIUM	2014-05-12	1	11.86	HOJARASCA	ARACHNIDA	ACARINA	MESOSTIGMATA	GAMASINA	1.5	32.2581	23.5294	51	15
P1	4	DRY	MEDIUM	2014-05-12	1	11.86	HOJARASCA	ARACHNIDA	ACARINA	MESOSTIGMATA	GAMASINA	1	32.2581	23.5294	51	15
P1	4	DRY	MEDIUM	2014-05-12	1	11.86	HOJARASCA	ARACHNIDA	ACARINA	MESOSTIGMATA	GAMASINA	1	32.2581	23.5294	51	15
P1	4	DRY	MEDIUM	2014-05-12	1	11.86	HOJARASCA	ARACHNIDA	ACARINA	MESOSTIGMATA	GAMASINA	0.5	32.2581	23.5294	51	15
P1	4	DRY	MEDIUM	2014-05-12	1	11.86	HOJARASCA	ARACHNIDA	ACARINA	MESOSTIGMATA	GAMASINA	1	32.2581	23.5294	51	15
P1	4	DRY	MEDIUM	2014-05-12	1	11.86	HOJARASCA	ARACHNIDA	ACARINA	MESOSTIGMATA	GAMASINA	1	32.2581	23.5294	51	15
P1	4	DRY	MEDIUM	2014-05-12	1	11.86	HOJARASCA	ARACHNIDA	ACARINA	MESOSTIGMATA	GAMASINA	0.5	32.2581	23.5294	51	15
P1	4	DRY	MEDIUM	2014-05-12	1	11.86	HOJARASCA	ARACHNIDA	ACARINA	MESOSTIGMATA	GAMASINA	1.5	32.2581	23.5294	51	15
P1	4	DRY	MEDIUM	2014-05-12	1	11.86	HOJARASCA	ARACHNIDA	ACARINA	MESOSTIGMATA	GAMASINA	0.5	32.2581	23.5294	51	15
P1	4	DRY	MEDIUM	2014-05-12	1	11.86	HOJARASCA	ARACHNIDA	ACARINA	MESOSTIGMATA	GAMASINA	0.5	32.2581	23.5294	51	15
P1	4	DRY	MEDIUM	2014-05-12	1	11.86	HOJARASCA	ARACHNIDA	ACARINA	MESOSTIGMATA	GAMASINA	1.5	32.2581	23.5294	51	15
P1	4	DRY	MEDIUM	2014-05-12	1	11.86	HOJARASCA	ARACHNIDA	ACARINA	MESOSTIGMATA	UROPODINA	1	32.2581	23.5294	51	15
P1	4	DRY	MEDIUM	2014-05-12	1	11.86	HOJARASCA	ARACHNIDA	ACARINA	MESOSTIGMATA	UROPODINA	1	32.2581	23.5294	51	15
P1	4	DRY	MEDIUM	2014-05-12	1	11.86	HOJARASCA	ARACHNIDA	ACARINA	MESOSTIGMATA	UROPODINA	1	32.2581	23.5294	51	15
P1	4	DRY	MEDIUM	2014-05-12	1	11.86	HOJARASCA	ARACHNIDA	ACARINA	MESOSTIGMATA	UROPODINA	1	32.2581	23.5294	51	15
P1	4	DRY	MEDIUM	2014-05-12	1	11.86	HOJARASCA	ARACHNIDA	ACARINA	MESOSTIGMATA	UROPODINA	1	32.2581	23.5294	51	15
P1	4	DRY	MEDIUM	2014-05-12	1	11.86	HOJARASCA	ARACHNIDA	ACARINA	MESOSTIGMATA	UROPODINA	1	32.2581	23.5294	51	15
P1	4	DRY	MEDIUM	2014-05-12	1	11.86	HOJARASCA	ARACHNIDA	ACARINA	PROSTIGMATA	LABIDOSTOMATOIDEA	1	32.2581	23.5294	51	15
P1	4	DRY	MEDIUM	2014-05-12	1	11.86	HOJARASCA	ARACHNIDA	ACARINA	PROSTIGMATA	LABIDOSTOMATOIDEA	1.5	32.2581	23.5294	51	15
P1	4	DRY	MEDIUM	2014-05-12	1	11.86	HOJARASCA	ARACHNIDA	ACARINA	PROSTIGMATA	LABIDOSTOMATOIDEA	1	32.2581	23.5294	51	15
P1	4	DRY	MEDIUM	2014-05-12	1	11.86	HOJARASCA	ARACHNIDA	ACARINA	PROSTIGMATA	LABIDOSTOMATOIDEA	1.5	32.2581	23.5294	51	15
P1	4	DRY	MEDIUM	2014-05-12	1	11.86	HOJARASCA	ARACHNIDA	ACARINA	PROSTIGMATA	PROSTIGMATA_OTROS	0.5	32.2581	23.5294	51	15
P1	4	DRY	MEDIUM	2014-05-12	1	11.86	HOJARASCA	ARACHNIDA	ARANEIDA	ARANEIDA	TELA	2	32.2581	23.5294	51	15
P1	4	DRY	MEDIUM	2014-05-12	1	11.86	HOJARASCA	ARACHNIDA	ARANEIDA	ARANEIDA	TELA	1.5	32.2581	23.5294	51	15
P1	4	DRY	MEDIUM	2014-05-12	1	11.86	HOJARASCA	ARACHNIDA	ARANEIDA	ARANEIDA	TELA	1.5	32.2581	23.5294	51	15
P1	4	DRY	MEDIUM	2014-05-12	1	11.86	HOJARASCA	ARACHNIDA	ARANEIDA	ARANEIDA	TELA	1.5	32.2581	23.5294	51	15
P1	4	DRY	MEDIUM	2014-05-12	1	11.86	HOJARASCA	ARACHNIDA	ARANEIDA	ARANEIDA	TELA	2	32.2581	23.5294	51	15
P1	4	DRY	MEDIUM	2014-05-12	1	11.86	HOJARASCA	ARACHNIDA	ARANEIDA	ARANEIDA	TELA	1.5	32.2581	23.5294	51	15
P1	4	DRY	MEDIUM	2014-05-12	1	11.86	HOJARASCA	ARACHNIDA	ARANEIDA	ARANEIDA	TELA	1	32.2581	23.5294	51	15
P1	4	DRY	MEDIUM	2014-05-12	1	11.86	HOJARASCA	ARACHNIDA	PSEUDOSCORPIONIDA	PSEUDOSCORPIONIDA	PSEUDOSCORPIONIDA	2	32.2581	23.5294	51	15
P1	4	DRY	MEDIUM	2014-05-12	1	11.86	HOJARASCA	ARACHNIDA	PSEUDOSCORPIONIDA	PSEUDOSCORPIONIDA	PSEUDOSCORPIONIDA	2	32.2581	23.5294	51	15
P1	4	DRY	MEDIUM	2014-05-12	1	11.86	HOJARASCA	ARACHNIDA	PSEUDOSCORPIONIDA	PSEUDOSCORPIONIDA	PSEUDOSCORPIONIDA	3	32.2581	23.5294	51	15
P1	4	DRY	MEDIUM	2014-05-12	1	11.86	HOJARASCA	ARACHNIDA	PSEUDOSCORPIONIDA	PSEUDOSCORPIONIDA	PSEUDOSCORPIONIDA	2	32.2581	23.5294	51	15
P1	4	DRY	MEDIUM	2014-05-12	1	11.86	HOJARASCA	ARACHNIDA	PSEUDOSCORPIONIDA	PSEUDOSCORPIONIDA	PSEUDOSCORPIONIDA	2	32.2581	23.5294	51	15
P1	4	DRY	MEDIUM	2014-05-12	1	11.86	HOJARASCA	ARACHNIDA	PSEUDOSCORPIONIDA	PSEUDOSCORPIONIDA	PSEUDOSCORPIONIDA	2	32.2581	23.5294	51	15
P1	4	DRY	MEDIUM	2014-05-12	1	11.86	HOJARASCA	ARACHNIDA	PSEUDOSCORPIONIDA	PSEUDOSCORPIONIDA	PSEUDOSCORPIONIDA	2	32.2581	23.5294	51	15
P1	4	DRY	MEDIUM	2014-05-12	1	11.86	HOJARASCA	ARACHNIDA	PSEUDOSCORPIONIDA	PSEUDOSCORPIONIDA	PSEUDOSCORPIONIDA	2	32.2581	23.5294	51	15
P1	4	DRY	MEDIUM	2014-05-12	1	11.86	HOJARASCA	ARACHNIDA	PSEUDOSCORPIONIDA	PSEUDOSCORPIONIDA	PSEUDOSCORPIONIDA	2	32.2581	23.5294	51	15
P1	4	DRY	MEDIUM	2014-05-12	1	11.86	HOJARASCA	ARACHNIDA	PSEUDOSCORPIONIDA	PSEUDOSCORPIONIDA	PSEUDOSCORPIONIDA	2	32.2581	23.5294	51	15
P1	4	DRY	MEDIUM	2014-05-12	1	11.86	HOJARASCA	ARACHNIDA	PSEUDOSCORPIONIDA	PSEUDOSCORPIONIDA	PSEUDOSCORPIONIDA	2	32.2581	23.5294	51	15
P1	4	DRY	MEDIUM	2014-05-12	1	11.86	HOJARASCA	ARACHNIDA	PSEUDOSCORPIONIDA	PSEUDOSCORPIONIDA	PSEUDOSCORPIONIDA	2	32.2581	23.5294	51	15
P1	4	DRY	MEDIUM	2014-05-12	1	11.86	HOJARASCA	ARACHNIDA	PSEUDOSCORPIONIDA	PSEUDOSCORPIONIDA	PSEUDOSCORPIONIDA	2	32.2581	23.5294	51	15
P1	4	DRY	MEDIUM	2014-05-12	1	11.86	HOJARASCA	ARACHNIDA	PSEUDOSCORPIONIDA	PSEUDOSCORPIONIDA	PSEUDOSCORPIONIDA	2.5	32.2581	23.5294	51	15
P1	4	DRY	MEDIUM	2014-05-12	1	11.86	HOJARASCA	ARACHNIDA	PSEUDOSCORPIONIDA	PSEUDOSCORPIONIDA	PSEUDOSCORPIONIDA	2	32.2581	23.5294	51	15
P1	4	DRY	MEDIUM	2014-05-12	1	11.86	HOJARASCA	ARACHNIDA	PSEUDOSCORPIONIDA	PSEUDOSCORPIONIDA	PSEUDOSCORPIONIDA	2.5	32.2581	23.5294	51	15
P1	4	DRY	MEDIUM	2014-05-12	1	11.86	HOJARASCA	HEXAPODA	COLLEMBOLA	ENTOMOBRYOMORPHA	ENTOMOBRYOMORPHA	2	32.2581	23.5294	51	15
P1	4	DRY	MEDIUM	2014-05-12	1	11.86	HOJARASCA	HEXAPODA	COLLEMBOLA	ENTOMOBRYOMORPHA	ENTOMOBRYOMORPHA	1.5	32.2581	23.5294	51	15
P1	4	DRY	MEDIUM	2014-05-12	1	11.86	HOJARASCA	HEXAPODA	COLLEMBOLA	ENTOMOBRYOMORPHA	ENTOMOBRYOMORPHA	1.5	32.2581	23.5294	51	15
P1	4	DRY	MEDIUM	2014-05-12	1	11.86	HOJARASCA	HEXAPODA	COLLEMBOLA	ENTOMOBRYOMORPHA	ENTOMOBRYOMORPHA	1.5	32.2581	23.5294	51	15
P1	4	DRY	MEDIUM	2014-05-12	1	11.86	HOJARASCA	HEXAPODA	COLLEMBOLA	ENTOMOBRYOMORPHA	ENTOMOBRYOMORPHA	3	32.2581	23.5294	51	15
P1	4	DRY	MEDIUM	2014-05-12	1	11.86	HOJARASCA	HEXAPODA	COLLEMBOLA	ENTOMOBRYOMORPHA	ENTOMOBRYOMORPHA	2.5	32.2581	23.5294	51	15
P1	4	DRY	MEDIUM	2014-05-12	1	11.86	HOJARASCA	HEXAPODA	COLLEMBOLA	ENTOMOBRYOMORPHA	ENTOMOBRYOMORPHA	1.5	32.2581	23.5294	51	15
P1	4	DRY	MEDIUM	2014-05-12	1	11.86	HOJARASCA	HEXAPODA	COLLEMBOLA	ENTOMOBRYOMORPHA	ENTOMOBRYOMORPHA	0.5	32.2581	23.5294	51	15
P1	4	DRY	MEDIUM	2014-05-12	1	11.86	HOJARASCA	HEXAPODA	COLLEMBOLA	ENTOMOBRYOMORPHA	ENTOMOBRYOMORPHA	2	32.2581	23.5294	51	15
P1	4	DRY	MEDIUM	2014-05-12	1	11.86	HOJARASCA	HEXAPODA	COLLEMBOLA	ENTOMOBRYOMORPHA	ENTOMOBRYOMORPHA	5	32.2581	23.5294	51	15
P1	4	DRY	MEDIUM	2014-05-12	1	11.86	HOJARASCA	HEXAPODA	COLLEMBOLA	ENTOMOBRYOMORPHA	ENTOMOBRYOMORPHA	0.5	32.2581	23.5294	51	15
P1	4	DRY	MEDIUM	2014-05-12	1	11.86	HOJARASCA	HEXAPODA	COLLEMBOLA	ENTOMOBRYOMORPHA	ENTOMOBRYOMORPHA	1.5	32.2581	23.5294	51	15
P1	4	DRY	MEDIUM	2014-05-12	1	11.86	HOJARASCA	HEXAPODA	COLLEMBOLA	ENTOMOBRYOMORPHA	ENTOMOBRYOMORPHA	2	32.2581	23.5294	51	15
P1	4	DRY	MEDIUM	2014-05-12	1	11.86	HOJARASCA	HEXAPODA	COLLEMBOLA	ENTOMOBRYOMORPHA	ENTOMOBRYOMORPHA	1.5	32.2581	23.5294	51	15
P1	4	DRY	MEDIUM	2014-05-12	1	11.86	HOJARASCA	HEXAPODA	COLLEMBOLA	ENTOMOBRYOMORPHA	ENTOMOBRYOMORPHA	2	32.2581	23.5294	51	15
P1	4	DRY	MEDIUM	2014-05-12	1	11.86	HOJARASCA	HEXAPODA	COLLEMBOLA	ENTOMOBRYOMORPHA	ENTOMOBRYOMORPHA	1.5	32.2581	23.5294	51	15
P1	4	DRY	MEDIUM	2014-05-12	1	11.86	HOJARASCA	HEXAPODA	COLLEMBOLA	ENTOMOBRYOMORPHA	ENTOMOBRYOMORPHA	1.5	32.2581	23.5294	51	15
P1	4	DRY	MEDIUM	2014-05-12	1	11.86	HOJARASCA	HEXAPODA	COLLEMBOLA	ENTOMOBRYOMORPHA	ENTOMOBRYOMORPHA	1.5	32.2581	23.5294	51	15
P1	4	DRY	MEDIUM	2014-05-12	1	11.86	HOJARASCA	HEXAPODA	COLLEMBOLA	ENTOMOBRYOMORPHA	ENTOMOBRYOMORPHA	1.5	32.2581	23.5294	51	15
P1	4	DRY	MEDIUM	2014-05-12	1	11.86	HOJARASCA	HEXAPODA	COLLEMBOLA	PODUROMORPHA	PODUROMORPHA	1	32.2581	23.5294	51	15
P1	4	DRY	MEDIUM	2014-05-12	1	11.86	HOJARASCA	HEXAPODA	COLLEMBOLA	PODUROMORPHA	PODUROMORPHA	1	32.2581	23.5294	51	15
P1	4	DRY	MEDIUM	2014-05-12	1	11.86	HOJARASCA	HEXAPODA	COLLEMBOLA	PODUROMORPHA	PODUROMORPHA	0.5	32.2581	23.5294	51	15
P1	4	DRY	MEDIUM	2014-05-12	1	11.86	HOJARASCA	HEXAPODA	COLLEMBOLA	PODUROMORPHA	PODUROMORPHA	0.5	32.2581	23.5294	51	15
P1	4	DRY	MEDIUM	2014-05-12	1	11.86	HOJARASCA	HEXAPODA	COLLEMBOLA	PODUROMORPHA	PODUROMORPHA	0.5	32.2581	23.5294	51	15
P1	4	DRY	MEDIUM	2014-05-12	1	11.86	HOJARASCA	HEXAPODA	COLLEMBOLA	PODUROMORPHA	PODUROMORPHA	0.5	32.2581	23.5294	51	15
P1	4	DRY	MEDIUM	2014-05-12	1	11.86	HOJARASCA	HEXAPODA	COLLEMBOLA	PODUROMORPHA	PODUROMORPHA	0.5	32.2581	23.5294	51	15
P1	4	DRY	MEDIUM	2014-05-12	1	11.86	HOJARASCA	HEXAPODA	COLLEMBOLA	PODUROMORPHA	PODUROMORPHA	0.5	32.2581	23.5294	51	15
P1	4	DRY	MEDIUM	2014-05-12	1	11.86	HOJARASCA	HEXAPODA	COLLEMBOLA	PODUROMORPHA	PODUROMORPHA	0.5	32.2581	23.5294	51	15
P1	4	DRY	MEDIUM	2014-05-12	1	11.86	HOJARASCA	HEXAPODA	COLLEMBOLA	PODUROMORPHA	PODUROMORPHA	2	32.2581	23.5294	51	15
P1	4	DRY	MEDIUM	2014-05-12	1	11.86	HOJARASCA	HEXAPODA	COLLEMBOLA	PODUROMORPHA	PODUROMORPHA	2	32.2581	23.5294	51	15
P1	4	DRY	MEDIUM	2014-05-12	1	11.86	HOJARASCA	HEXAPODA	COLLEMBOLA	PODUROMORPHA	PODUROMORPHA	0.5	32.2581	23.5294	51	15
P1	4	DRY	MEDIUM	2014-05-12	1	11.86	HOJARASCA	HEXAPODA	DIPLURA	CAMPODEIDAE	CAMPODEIDAE	5.5	32.2581	23.5294	51	15
P1	4	DRY	MEDIUM	2014-05-12	1	11.86	HOJARASCA	HEXAPODA	DIPLURA	CAMPODEIDAE	CAMPODEIDAE	5	32.2581	23.5294	51	15
P1	4	DRY	MEDIUM	2014-05-12	1	11.86	HOJARASCA	MYRIAPODA	CHILOPODA	LITHOBIOMORPHA	LITHOBIOMORPHA	12.5	32.2581	23.5294	51	15
P1	4	DRY	MEDIUM	2014-05-12	1	11.86	HOJARASCA	MYRIAPODA	CHILOPODA	LITHOBIOMORPHA	LITHOBIOMORPHA	13	32.2581	23.5294	51	15
P1	4	DRY	MEDIUM	2014-05-12	1	11.86	HOJARASCA	MYRIAPODA	CHILOPODA	GEOPHILOMORPHA	GEOPHILOMORPHA	9	32.2581	23.5294	51	15
P1	4	DRY	MEDIUM	2014-05-12	1	11.86	HOJARASCA	MYRIAPODA	CHILOPODA	GEOPHILOMORPHA	GEOPHILOMORPHA	8	32.2581	23.5294	51	15
P1	4	DRY	MEDIUM	2014-05-12	1	11.86	HOJARASCA	MYRIAPODA	CHILOPODA	GEOPHILOMORPHA	GEOPHILOMORPHA	24	32.2581	23.5294	51	15
P1	4	DRY	MEDIUM	2014-05-12	1	11.86	HOJARASCA	MYRIAPODA	CHILOPODA	GEOPHILOMORPHA	GEOPHILOMORPHA	12	32.2581	23.5294	51	15
P1	4	DRY	MEDIUM	2014-05-12	1	11.86	HOJARASCA	MYRIAPODA	CHILOPODA	GEOPHILOMORPHA	GEOPHILOMORPHA	17	32.2581	23.5294	51	15
P1	4	DRY	MEDIUM	2014-05-12	1	11.86	HOJARASCA	MYRIAPODA	DIPLOPODA	PSELAPHOGNATA	PSELAPHOGNATA	2	32.2581	23.5294	51	15
P1	4	DRY	MEDIUM	2014-05-12	1	11.86	HOJARASCA	MYRIAPODA	DIPLOPODA	PSELAPHOGNATA	PSELAPHOGNATA	2	32.2581	23.5294	51	15
P1	4	DRY	MEDIUM	2014-05-12	1	11.86	HOJARASCA	MYRIAPODA	DIPLOPODA	JULIDA	JULIDA	10	32.2581	23.5294	51	15
P1	4	DRY	MEDIUM	2014-05-12	1	11.86	HOJARASCA	CRUSTACEA	ISOPODA	ISOPODA	ISOPODA	3.5	32.2581	23.5294	51	15
P1	4	DRY	MEDIUM	2014-05-12	1	11.86	HOJARASCA	CRUSTACEA	ISOPODA	ISOPODA	ISOPODA	3	32.2581	23.5294	51	15
P1	4	DRY	MEDIUM	2014-05-12	1	11.86	HOJARASCA	HEXAPODA	COLEOPTERA	COLEOPTERA_OTROS	COLEOPTERA_OTROS	1	32.2581	23.5294	51	15
P1	4	DRY	MEDIUM	2014-05-12	1	11.86	HOJARASCA	HEXAPODA	COLEOPTERA	COLEOPTERA_OTROS	COLEOPTERA_OTROS	1.5	32.2581	23.5294	51	15
P1	4	DRY	MEDIUM	2014-05-12	1	11.86	HOJARASCA	HEXAPODA	COLEOPTERA	COLEOPTERA_OTROS	COLEOPTERA_OTROS	1.5	32.2581	23.5294	51	15
P1	4	DRY	MEDIUM	2014-05-12	1	11.86	HOJARASCA	HEXAPODA	COLEOPTERA	COLEOPTERA_OTROS	COLEOPTERA_OTROS	1.5	32.2581	23.5294	51	15
P1	4	DRY	MEDIUM	2014-05-12	1	11.86	HOJARASCA	HEXAPODA	LARVAS	LARVAS_PRED	LARVAS_PRED	9.5	32.2581	23.5294	51	15
P1	4	DRY	MEDIUM	2014-05-12	1	11.86	HOJARASCA	HEXAPODA	LARVAS	LARVAS_OTROS	LARVAS_OTROS	1.5	32.2581	23.5294	51	15
P1	4	DRY	MEDIUM	2014-05-12	1	11.86	HOJARASCA	HEXAPODA	LARVAS	LARVAS_OTROS	LARVAS_OTROS	2	32.2581	23.5294	51	15
P1	4	DRY	MEDIUM	2014-05-12	1	11.86	HOJARASCA	HEXAPODA	LARVAS	LARVAS_OTROS	LARVAS_OTROS	1	32.2581	23.5294	51	15
P1	4	DRY	MEDIUM	2014-05-12	1	11.86	HOJARASCA	HEXAPODA	LARVAS	LARVAS_OTROS	LARVAS_OTROS	1.5	32.2581	23.5294	51	15
P1	4	DRY	MEDIUM	2014-05-12	1	11.86	HOJARASCA	HEXAPODA	LARVAS	LARVAS_OTROS	LARVAS_OTROS	6	32.2581	23.5294	51	15
P1	4	DRY	MEDIUM	2014-05-12	1	11.86	HOJARASCA	HEXAPODA	LARVAS	LARVAS_OTROS	LARVAS_OTROS	2	32.2581	23.5294	51	15
P1	4	DRY	MEDIUM	2014-05-12	1	11.86	HOJARASCA	HEXAPODA	LARVAS	LARVAS_OTROS	LARVAS_OTROS	8	32.2581	23.5294	51	15
P1	4	DRY	MEDIUM	2014-05-12	1	11.86	HOJARASCA	HEXAPODA	LARVAS	LARVAS_OTROS	LARVAS_OTROS	8	32.2581	23.5294	51	15
P1	4	DRY	MEDIUM	2014-05-12	1	11.86	HOJARASCA	MOLLUSCA	GASTROPODA	PULMONATA	CARACOL	2	32.2581	23.5294	51	15
P1	4	DRY	MEDIUM	2014-05-12	1	11.86	HOJARASCA	MOLLUSCA	GASTROPODA	PULMONATA	CARACOL	1	32.2581	23.5294	51	15
P1	4	DRY	MEDIUM	2014-05-12	1	11.86	HOJARASCA	MOLLUSCA	GASTROPODA	PULMONATA	CARACOL	1.5	32.2581	23.5294	51	15
P1	4	DRY	MEDIUM	2014-05-12	1	11.86	HOJARASCA	MOLLUSCA	GASTROPODA	PULMONATA	CARACOL	1.5	32.2581	23.5294	51	15
P1	4	DRY	MEDIUM	2014-05-12	1	11.86	HOJARASCA	MOLLUSCA	GASTROPODA	PULMONATA	CARACOL	2	32.2581	23.5294	51	15
P1	4	DRY	MEDIUM	2014-05-12	1	11.86	HOJARASCA	MOLLUSCA	GASTROPODA	PULMONATA	CARACOL	4	32.2581	23.5294	51	15
P1	4	DRY	MEDIUM	2014-05-12	1	11.86	HOJARASCA	MOLLUSCA	GASTROPODA	PULMONATA	CARACOL	1.5	32.2581	23.5294	51	15
P1	4	DRY	MEDIUM	2014-05-12	1	11.86	HOJARASCA	MOLLUSCA	GASTROPODA	PULMONATA	CARACOL	2	32.2581	23.5294	51	15
P1	4	DRY	MEDIUM	2014-05-12	1	11.86	HOJARASCA	MOLLUSCA	GASTROPODA	PULMONATA	CARACOL	1.5	32.2581	23.5294	51	15
P1	4	DRY	MEDIUM	2014-05-12	1	11.86	HOJARASCA	MOLLUSCA	GASTROPODA	PULMONATA	CARACOL	1.5	32.2581	23.5294	51	15
P1	4	DRY	MEDIUM	2014-05-12	1	11.86	HOJARASCA	MOLLUSCA	GASTROPODA	PULMONATA	CARACOL	1.5	32.2581	23.5294	51	15
P1	4	DRY	MEDIUM	2014-05-12	1	11.86	HOJARASCA	MOLLUSCA	GASTROPODA	PULMONATA	CARACOL	2	32.2581	23.5294	51	15
P1	4	DRY	MEDIUM	2014-05-12	1	11.86	HOJARASCA	MOLLUSCA	GASTROPODA	PULMONATA	CARACOL	2	32.2581	23.5294	51	15
P1	4	DRY	MEDIUM	2014-05-12	1	11.86	HOJARASCA	MOLLUSCA	GASTROPODA	PULMONATA	CARACOL	1.5	32.2581	23.5294	51	15
P1	4	DRY	MEDIUM	2014-05-12	1	11.86	HOJARASCA	MOLLUSCA	GASTROPODA	PULMONATA	CARACOL	1.5	32.2581	23.5294	51	15
P1	4	DRY	MEDIUM	2014-05-12	1	11.86	HOJARASCA	MOLLUSCA	GASTROPODA	PULMONATA	CARACOL	1.5	32.2581	23.5294	51	15
P1	4	DRY	MEDIUM	2014-05-12	1	11.86	HOJARASCA	MOLLUSCA	GASTROPODA	PULMONATA	CARACOL	2	32.2581	23.5294	51	15
P1	4	DRY	MEDIUM	2014-05-12	1	11.86	HOJARASCA	MOLLUSCA	GASTROPODA	PULMONATA	CARACOL	1.5	32.2581	23.5294	51	15
P1	4	DRY	MEDIUM	2014-05-12	1	11.86	HOJARASCA	MOLLUSCA	GASTROPODA	PULMONATA	CARACOL	1.5	32.2581	23.5294	51	15
P1	5	DRY	HIGH	2014-05-26	3	8.6	HAYUCO	ARACHNIDA	ACARINA	MESOSTIGMATA	GAMASINA	1	39.4737	51.6129	89	45
P1	5	DRY	HIGH	2014-05-26	3	8.6	HAYUCO	ARACHNIDA	ACARINA	ORIBATIDA	PHTHIRACAROIDEA	0.5	39.4737	51.6129	89	45
P1	5	DRY	HIGH	2014-05-26	3	8.6	HAYUCO	HEXAPODA	COLLEMBOLA	ENTOMOBRYOMORPHA	ENTOMOBRYOMORPHA	0.5	39.4737	51.6129	89	45
P1	5	DRY	HIGH	2014-05-26	3	8.6	HAYUCO	HEXAPODA	COLLEMBOLA	ENTOMOBRYOMORPHA	ENTOMOBRYOMORPHA	0.5	39.4737	51.6129	89	45
P1	5	DRY	HIGH	2014-05-26	3	8.6	HAYUCO	HEXAPODA	COLLEMBOLA	ENTOMOBRYOMORPHA	ENTOMOBRYOMORPHA	1	39.4737	51.6129	89	45
P1	5	DRY	HIGH	2014-05-26	3	8.6	HAYUCO	HEXAPODA	COLLEMBOLA	ENTOMOBRYOMORPHA	ENTOMOBRYOMORPHA	0.5	39.4737	51.6129	89	45
P1	5	DRY	HIGH	2014-05-26	3	8.6	HAYUCO	ARACHNIDA	ACARINA	ORIBATIDA	ORIBATIDA_OTROS	0.5	39.4737	51.6129	89	45
P1	5	DRY	HIGH	2014-05-26	3	8.6	HAYUCO	ARACHNIDA	ACARINA	ORIBATIDA	PHTHIRACAROIDEA	0.5	39.4737	51.6129	89	45
P1	5	DRY	HIGH	2014-05-26	3	8.6	HAYUCO	ARACHNIDA	ACARINA	ORIBATIDA	ORIBATIDA_OTROS	0.5	39.4737	51.6129	89	45
P1	5	DRY	HIGH	2014-05-26	3	8.6	HAYUCO	ARACHNIDA	ACARINA	ORIBATIDA	ORIBATIDA_OTROS	0.5	39.4737	51.6129	89	45
P1	5	DRY	HIGH	2014-05-26	3	8.6	HAYUCO	HEXAPODA	COLLEMBOLA	ENTOMOBRYOMORPHA	ENTOMOBRYOMORPHA	0.5	39.4737	51.6129	89	45
P1	5	DRY	HIGH	2014-05-26	3	8.6	HAYUCO	ANNELIDA	ENCHYTRAEIDAE	ENCHYTRAEIDAE	ENCHYTRAEIDAE	5	39.4737	51.6129	89	45
P1	5	DRY	HIGH	2014-05-26	3	8.6	HAYUCO	ANNELIDA	ENCHYTRAEIDAE	ENCHYTRAEIDAE	ENCHYTRAEIDAE	6	39.4737	51.6129	89	45
P1	5	DRY	HIGH	2014-05-26	3	8.6	HAYUCO	ARACHNIDA	ACARINA	MESOSTIGMATA	UROPODINA	1	39.4737	51.6129	89	45
P1	5	DRY	HIGH	2014-05-26	3	8.6	HAYUCO	HEXAPODA	COLLEMBOLA	ENTOMOBRYOMORPHA	ENTOMOBRYOMORPHA	1.5	39.4737	51.6129	89	45
P1	5	DRY	HIGH	2014-05-26	3	8.6	HAYUCO	ARACHNIDA	ACARINA	MESOSTIGMATA	GAMASINA	1	39.4737	51.6129	89	45
P1	5	DRY	HIGH	2014-05-26	3	8.6	HAYUCO	ARACHNIDA	ACARINA	ORIBATIDA	ORIBATIDA_OTROS	0.5	39.4737	51.6129	89	45
P1	5	DRY	HIGH	2014-05-26	3	8.6	HAYUCO	ARACHNIDA	ACARINA	ORIBATIDA	PHTHIRACAROIDEA	0.5	39.4737	51.6129	89	45
P1	5	DRY	HIGH	2014-05-26	3	8.6	HAYUCO	ARACHNIDA	ACARINA	ORIBATIDA	PHTHIRACAROIDEA	1	39.4737	51.6129	89	45
P1	5	DRY	HIGH	2014-05-26	3	8.6	HAYUCO	HEXAPODA	DIPLURA	CAMPODEIDAE	CAMPODEIDAE	3	39.4737	51.6129	89	45
P1	5	DRY	HIGH	2014-05-26	3	8.6	HAYUCO	ARACHNIDA	PSEUDOSCORPIONIDA	PSEUDOSCORPIONIDA	PSEUDOSCORPIONIDA	2.5	39.4737	51.6129	89	45
P1	5	DRY	HIGH	2014-05-26	3	8.6	HAYUCO	ARACHNIDA	ACARINA	PROSTIGMATA	PROSTIGMATA_OTROS	0.5	39.4737	51.6129	89	45
P1	5	DRY	HIGH	2014-05-26	3	8.6	HAYUCO	ARACHNIDA	ACARINA	MESOSTIGMATA	GAMASINA	1	39.4737	51.6129	89	45
P1	5	DRY	HIGH	2014-05-26	3	8.6	HAYUCO	ARACHNIDA	ACARINA	MESOSTIGMATA	GAMASINA	1	39.4737	51.6129	89	45
P1	5	DRY	HIGH	2014-05-26	3	8.6	HAYUCO	ARACHNIDA	ACARINA	MESOSTIGMATA	GAMASINA	1	39.4737	51.6129	89	45
P1	5	DRY	HIGH	2014-05-26	3	8.6	HAYUCO	ARACHNIDA	ACARINA	MESOSTIGMATA	GAMASINA	1	39.4737	51.6129	89	45
P1	5	DRY	HIGH	2014-05-26	3	8.6	HAYUCO	HEXAPODA	COLLEMBOLA	ENTOMOBRYOMORPHA	ENTOMOBRYOMORPHA	0.5	39.4737	51.6129	89	45
P1	5	DRY	HIGH	2014-05-26	3	8.6	HAYUCO	HEXAPODA	COLLEMBOLA	ENTOMOBRYOMORPHA	ENTOMOBRYOMORPHA	1.5	39.4737	51.6129	89	45
P1	5	DRY	HIGH	2014-05-26	3	8.6	HAYUCO	HEXAPODA	COLLEMBOLA	ENTOMOBRYOMORPHA	ENTOMOBRYOMORPHA	1	39.4737	51.6129	89	45
P1	5	DRY	HIGH	2014-05-26	3	8.6	HAYUCO	ARACHNIDA	ACARINA	MESOSTIGMATA	GAMASINA	1	39.4737	51.6129	89	45
P1	5	DRY	HIGH	2014-05-26	3	8.6	HAYUCO	ARACHNIDA	ACARINA	ORIBATIDA	DAMAEOIDEA	1	39.4737	51.6129	89	45
P1	5	DRY	HIGH	2014-05-26	3	8.6	HAYUCO	ARACHNIDA	ACARINA	ORIBATIDA	PHTHIRACAROIDEA	1	39.4737	51.6129	89	45
P1	5	DRY	HIGH	2014-05-26	3	8.6	HAYUCO	ARACHNIDA	ACARINA	MESOSTIGMATA	GAMASINA	1	39.4737	51.6129	89	45
P1	5	DRY	HIGH	2014-05-26	3	8.6	HAYUCO	HEXAPODA	COLLEMBOLA	ENTOMOBRYOMORPHA	ENTOMOBRYOMORPHA	0.5	39.4737	51.6129	89	45
P1	5	DRY	HIGH	2014-05-26	3	8.6	HAYUCO	ANNELIDA	ENCHYTRAEIDAE	ENCHYTRAEIDAE	ENCHYTRAEIDAE	3	39.4737	51.6129	89	45
P1	5	DRY	HIGH	2014-05-26	3	8.6	HAYUCO	ARACHNIDA	PSEUDOSCORPIONIDA	PSEUDOSCORPIONIDA	PSEUDOSCORPIONIDA	2	39.4737	51.6129	89	45
P1	5	DRY	HIGH	2014-05-26	3	8.6	HAYUCO	HEXAPODA	COLLEMBOLA	ENTOMOBRYOMORPHA	ENTOMOBRYOMORPHA	0.5	39.4737	51.6129	89	45
P1	5	DRY	HIGH	2014-05-26	3	8.6	HAYUCO	ARACHNIDA	ACARINA	ORIBATIDA	PHTHIRACAROIDEA	0.5	39.4737	51.6129	89	45
P1	5	DRY	HIGH	2014-05-26	3	8.6	HAYUCO	ARACHNIDA	ACARINA	ORIBATIDA	DAMAEOIDEA	1	39.4737	51.6129	89	45
P1	5	DRY	HIGH	2014-05-26	3	8.6	HAYUCO	ARACHNIDA	ACARINA	MESOSTIGMATA	GAMASINA	1	39.4737	51.6129	89	45
P1	5	DRY	HIGH	2014-05-26	3	8.6	HAYUCO	ARACHNIDA	ACARINA	MESOSTIGMATA	GAMASINA	0.5	39.4737	51.6129	89	45
P1	5	DRY	HIGH	2014-05-26	3	8.6	HAYUCO	ARACHNIDA	ACARINA	MESOSTIGMATA	GAMASINA	1.5	39.4737	51.6129	89	45
P1	5	DRY	HIGH	2014-05-26	3	8.6	HAYUCO	ARACHNIDA	ACARINA	ORIBATIDA	PHTHIRACAROIDEA	0.5	39.4737	51.6129	89	45
P1	5	DRY	HIGH	2014-05-26	3	8.6	HAYUCO	ARACHNIDA	ACARINA	ORIBATIDA	ORIBATIDA_OTROS	0.5	39.4737	51.6129	89	45
P1	5	DRY	HIGH	2014-05-26	3	8.6	HAYUCO	ARACHNIDA	ACARINA	ORIBATIDA	ORIBATIDA_OTROS	0.5	39.4737	51.6129	89	45
P1	5	DRY	HIGH	2014-05-26	3	8.6	HAYUCO	ARACHNIDA	ACARINA	MESOSTIGMATA	GAMASINA	0.5	39.4737	51.6129	89	45
P1	5	DRY	HIGH	2014-05-26	3	8.6	HAYUCO	HEXAPODA	COLLEMBOLA	ENTOMOBRYOMORPHA	ENTOMOBRYOMORPHA	1	39.4737	51.6129	89	45
P1	5	DRY	HIGH	2014-05-26	3	8.6	HAYUCO	ANNELIDA	ENCHYTRAEIDAE	ENCHYTRAEIDAE	ENCHYTRAEIDAE	4	39.4737	51.6129	89	45
P1	5	DRY	HIGH	2014-05-26	3	8.6	HAYUCO	HEXAPODA	COLLEMBOLA	ENTOMOBRYOMORPHA	ENTOMOBRYOMORPHA	0.5	39.4737	51.6129	89	45
P1	5	DRY	HIGH	2014-05-26	3	8.6	HAYUCO	ARACHNIDA	ACARINA	ORIBATIDA	ORIBATIDA_OTROS	0.5	39.4737	51.6129	89	45
P1	5	DRY	HIGH	2014-05-26	3	8.6	HAYUCO	ARACHNIDA	ACARINA	PROSTIGMATA	PROSTIGMATA_OTROS	0.5	39.4737	51.6129	89	45
P1	5	DRY	HIGH	2014-05-26	3	8.6	HAYUCO	HEXAPODA	COLLEMBOLA	ENTOMOBRYOMORPHA	ENTOMOBRYOMORPHA	0.5	39.4737	51.6129	89	45
P1	5	DRY	HIGH	2014-05-26	3	8.6	HAYUCO	ARACHNIDA	ACARINA	MESOSTIGMATA	GAMASINA	1	39.4737	51.6129	89	45
P1	5	DRY	HIGH	2014-05-26	3	8.6	HAYUCO	ARACHNIDA	ACARINA	MESOSTIGMATA	GAMASINA	0.5	39.4737	51.6129	89	45
P1	5	DRY	HIGH	2014-05-26	3	8.6	HAYUCO	ARACHNIDA	ACARINA	MESOSTIGMATA	GAMASINA	0.5	39.4737	51.6129	89	45
P1	5	DRY	HIGH	2014-05-26	3	8.6	HAYUCO	ARACHNIDA	ACARINA	ORIBATIDA	ACHIPTEROIDEA	1	39.4737	51.6129	89	45
P1	5	DRY	HIGH	2014-05-26	3	8.6	HAYUCO	ARACHNIDA	ACARINA	ORIBATIDA	ORIBATIDA_OTROS	0.5	39.4737	51.6129	89	45
P1	5	DRY	HIGH	2014-05-26	3	8.6	HAYUCO	ANNELIDA	ENCHYTRAEIDAE	ENCHYTRAEIDAE	ENCHYTRAEIDAE	6	39.4737	51.6129	89	45
P1	5	DRY	HIGH	2014-05-26	3	8.6	HAYUCO	ANNELIDA	ENCHYTRAEIDAE	ENCHYTRAEIDAE	ENCHYTRAEIDAE	2	39.4737	51.6129	89	45
P1	5	DRY	HIGH	2014-05-26	3	8.6	HAYUCO	HEXAPODA	COLLEMBOLA	PODUROMORPHA	PODUROMORPHA	1	39.4737	51.6129	89	45
P1	5	DRY	HIGH	2014-05-26	3	8.6	HAYUCO	ARACHNIDA	ACARINA	MESOSTIGMATA	GAMASINA	1	39.4737	51.6129	89	45
P1	5	DRY	HIGH	2014-05-26	3	8.6	HAYUCO	ARACHNIDA	ACARINA	MESOSTIGMATA	GAMASINA	0.5	39.4737	51.6129	89	45
P1	5	DRY	HIGH	2014-05-26	3	8.6	HAYUCO	ARACHNIDA	ACARINA	MESOSTIGMATA	UROPODINA	1	39.4737	51.6129	89	45
P1	5	DRY	HIGH	2014-05-26	3	8.6	HAYUCO	ARACHNIDA	ACARINA	ORIBATIDA	PHTHIRACAROIDEA	0.5	39.4737	51.6129	89	45
P1	5	DRY	HIGH	2014-05-26	3	8.6	HAYUCO	ARACHNIDA	ACARINA	ORIBATIDA	ORIBATIDA_OTROS	0.5	39.4737	51.6129	89	45
P1	5	DRY	HIGH	2014-05-26	3	8.6	HAYUCO	HEXAPODA	LARVAS	LARVAS_PRED	LARVAS_PRED	1.5	39.4737	51.6129	89	45
P1	5	DRY	HIGH	2014-05-26	3	8.6	HAYUCO	ANNELIDA	ENCHYTRAEIDAE	ENCHYTRAEIDAE	ENCHYTRAEIDAE	3	39.4737	51.6129	89	45
P1	5	DRY	HIGH	2014-05-26	3	8.6	HAYUCO	ARACHNIDA	ACARINA	MESOSTIGMATA	GAMASINA	1.5	39.4737	51.6129	89	45
P1	5	DRY	HIGH	2014-05-26	3	8.6	HAYUCO	ARACHNIDA	ACARINA	ORIBATIDA	ORIBATIDA_OTROS	0.5	39.4737	51.6129	89	45
P1	5	DRY	HIGH	2014-05-26	3	8.6	HAYUCO	HEXAPODA	COLLEMBOLA	ENTOMOBRYOMORPHA	ENTOMOBRYOMORPHA	0.5	39.4737	51.6129	89	45
P1	5	DRY	HIGH	2014-05-26	3	8.6	HAYUCO	CRUSTACEA	ISOPODA	ISOPODA	ISOPODA	45	39.4737	51.6129	89	45
P1	5	DRY	HIGH	2014-05-26	3	8.6	HAYUCO	ARACHNIDA	ACARINA	MESOSTIGMATA	GAMASINA	1	39.4737	51.6129	89	45
P1	5	DRY	HIGH	2014-05-26	3	8.6	HAYUCO	ARACHNIDA	ACARINA	MESOSTIGMATA	GAMASINA	0.5	39.4737	51.6129	89	45
P1	5	DRY	HIGH	2014-05-26	3	8.6	HAYUCO	ARACHNIDA	ACARINA	ORIBATIDA	ORIBATIDA_OTROS	1	39.4737	51.6129	89	45
P1	5	DRY	HIGH	2014-05-26	3	8.6	HAYUCO	ARACHNIDA	ACARINA	ORIBATIDA	PHTHIRACAROIDEA	0.5	39.4737	51.6129	89	45
P1	5	DRY	HIGH	2014-05-26	3	8.6	HAYUCO	HEXAPODA	COLLEMBOLA	ENTOMOBRYOMORPHA	ENTOMOBRYOMORPHA	1	39.4737	51.6129	89	45
P1	5	DRY	HIGH	2014-05-26	3	8.6	HAYUCO	HEXAPODA	COLLEMBOLA	ENTOMOBRYOMORPHA	ENTOMOBRYOMORPHA	1	39.4737	51.6129	89	45
P1	5	DRY	HIGH	2014-05-26	3	8.6	HAYUCO	HEXAPODA	COLLEMBOLA	ENTOMOBRYOMORPHA	ENTOMOBRYOMORPHA	1	39.4737	51.6129	89	45
P1	5	DRY	HIGH	2014-05-26	3	8.6	HAYUCO	HEXAPODA	COLLEMBOLA	ENTOMOBRYOMORPHA	ENTOMOBRYOMORPHA	1	39.4737	51.6129	89	45
P1	5	DRY	HIGH	2014-05-26	3	8.6	HAYUCO	ARACHNIDA	ACARINA	MESOSTIGMATA	GAMASINA	1	39.4737	51.6129	89	45
P1	5	DRY	HIGH	2014-05-26	3	8.6	HAYUCO	ANNELIDA	ENCHYTRAEIDAE	ENCHYTRAEIDAE	ENCHYTRAEIDAE	3	39.4737	51.6129	89	45
P1	5	DRY	HIGH	2014-05-26	3	8.6	HAYUCO	ARACHNIDA	ACARINA	ORIBATIDA	ACHIPTEROIDEA	1	39.4737	51.6129	89	45
P1	5	DRY	HIGH	2014-05-26	3	8.6	HAYUCO	ARACHNIDA	ACARINA	MESOSTIGMATA	UROPODINA	1	39.4737	51.6129	89	45
P1	5	DRY	HIGH	2014-05-26	3	8.6	HAYUCO	ARACHNIDA	ACARINA	ORIBATIDA	DAMAEOIDEA	1	39.4737	51.6129	89	45
P1	5	DRY	HIGH	2014-05-26	3	8.6	HAYUCO	ARACHNIDA	ACARINA	ORIBATIDA	ORIBATIDA_OTROS	1	39.4737	51.6129	89	45
P1	5	DRY	HIGH	2014-05-26	3	8.6	HAYUCO	ARACHNIDA	ACARINA	ORIBATIDA	PHTHIRACAROIDEA	0.5	39.4737	51.6129	89	45
P1	5	DRY	HIGH	2014-05-26	3	8.6	HAYUCO	ARACHNIDA	ACARINA	ORIBATIDA	PHTHIRACAROIDEA	1	39.4737	51.6129	89	45
P1	5	DRY	HIGH	2014-05-26	3	8.6	HAYUCO	ARACHNIDA	ACARINA	MESOSTIGMATA	GAMASINA	0.5	39.4737	51.6129	89	45
P1	5	DRY	HIGH	2014-05-26	3	8.6	HAYUCO	ARACHNIDA	ACARINA	ORIBATIDA	PHTHIRACAROIDEA	1	39.4737	51.6129	89	45
P1	5	DRY	HIGH	2014-05-26	3	8.6	HAYUCO	ARACHNIDA	ACARINA	ORIBATIDA	DAMAEOIDEA	1	39.4737	51.6129	89	45
P1	5	DRY	HIGH	2014-05-26	3	8.6	HAYUCO	ARACHNIDA	ACARINA	ORIBATIDA	ORIBATIDA_OTROS	1	39.4737	51.6129	89	45
P1	5	DRY	HIGH	2014-05-26	3	8.6	HAYUCO	ARACHNIDA	ACARINA	ORIBATIDA	ORIBATIDA_OTROS	0.5	39.4737	51.6129	89	45
P1	5	DRY	HIGH	2014-05-26	3	8.6	HAYUCO	ARACHNIDA	ACARINA	MESOSTIGMATA	GAMASINA	1	39.4737	51.6129	89	45
P1	5	DRY	HIGH	2014-05-26	3	8.6	HAYUCO	ARACHNIDA	ACARINA	MESOSTIGMATA	GAMASINA	0.5	39.4737	51.6129	89	45
P1	5	DRY	HIGH	2014-05-26	3	8.6	HAYUCO	HEXAPODA	COLLEMBOLA	ENTOMOBRYOMORPHA	ENTOMOBRYOMORPHA	0.5	39.4737	51.6129	89	45
P1	5	DRY	HIGH	2014-05-26	3	8.6	HAYUCO	HEXAPODA	COLEOPTERA	COLEOPTERA_OTROS	COLEOPTERA_OTROS	1.5	39.4737	51.6129	89	45
P1	5	DRY	HIGH	2014-05-26	3	8.6	HAYUCO	ARACHNIDA	ACARINA	ORIBATIDA	PHTHIRACAROIDEA	0.5	39.4737	51.6129	89	45
P1	5	DRY	HIGH	2014-05-26	3	8.6	HAYUCO	ARACHNIDA	ACARINA	ORIBATIDA	ORIBATIDA_OTROS	0.5	39.4737	51.6129	89	45
P1	5	DRY	HIGH	2014-05-26	3	8.6	HAYUCO	ARACHNIDA	ACARINA	ORIBATIDA	ORIBATIDA_OTROS	1	39.4737	51.6129	89	45
P1	5	DRY	HIGH	2014-05-26	3	8.6	HAYUCO	ARACHNIDA	ACARINA	MESOSTIGMATA	GAMASINA	1	39.4737	51.6129	89	45
P1	5	DRY	HIGH	2014-05-26	3	8.6	HAYUCO	ANNELIDA	ENCHYTRAEIDAE	ENCHYTRAEIDAE	ENCHYTRAEIDAE	4	39.4737	51.6129	89	45
P1	5	DRY	HIGH	2014-05-26	3	8.6	HAYUCO	HEXAPODA	COLLEMBOLA	ENTOMOBRYOMORPHA	ENTOMOBRYOMORPHA	0.5	39.4737	51.6129	89	45
P1	5	DRY	HIGH	2014-05-26	3	8.6	HAYUCO	HEXAPODA	COLLEMBOLA	ENTOMOBRYOMORPHA	ENTOMOBRYOMORPHA	0.5	39.4737	51.6129	89	45
P1	5	DRY	HIGH	2014-05-26	3	8.6	HAYUCO	HEXAPODA	COLLEMBOLA	ENTOMOBRYOMORPHA	ENTOMOBRYOMORPHA	0.5	39.4737	51.6129	89	45
P1	5	DRY	HIGH	2014-05-26	3	8.6	HAYUCO	HEXAPODA	COLLEMBOLA	ENTOMOBRYOMORPHA	ENTOMOBRYOMORPHA	1	39.4737	51.6129	89	45
P1	5	DRY	HIGH	2014-05-26	3	8.6	HAYUCO	HEXAPODA	COLLEMBOLA	ENTOMOBRYOMORPHA	ENTOMOBRYOMORPHA	1.5	39.4737	51.6129	89	45
P1	5	DRY	HIGH	2014-05-26	3	8.6	HAYUCO	ARACHNIDA	ACARINA	ORIBATIDA	PHTHIRACAROIDEA	1	39.4737	51.6129	89	45
P1	5	DRY	HIGH	2014-05-26	3	8.6	HAYUCO	ARACHNIDA	ACARINA	MESOSTIGMATA	GAMASINA	1.5	39.4737	51.6129	89	45
P1	5	DRY	HIGH	2014-05-26	3	8.6	HAYUCO	ARACHNIDA	ACARINA	MESOSTIGMATA	GAMASINA	1	39.4737	51.6129	89	45
P1	5	DRY	HIGH	2014-05-26	3	8.6	HAYUCO	ARACHNIDA	ACARINA	ORIBATIDA	ORIBATIDA_OTROS	0.5	39.4737	51.6129	89	45
P1	5	DRY	HIGH	2014-05-26	3	8.6	HAYUCO	ARACHNIDA	ACARINA	MESOSTIGMATA	UROPODINA	1	39.4737	51.6129	89	45
P1	5	DRY	HIGH	2014-05-26	3	8.6	HAYUCO	HEXAPODA	COLLEMBOLA	ENTOMOBRYOMORPHA	ENTOMOBRYOMORPHA	1	39.4737	51.6129	89	45
P1	5	DRY	HIGH	2014-05-26	3	8.6	HAYUCO	HEXAPODA	COLLEMBOLA	ENTOMOBRYOMORPHA	ENTOMOBRYOMORPHA	0.5	39.4737	51.6129	89	45
P1	5	DRY	HIGH	2014-05-26	3	8.6	HAYUCO	ANNELIDA	ENCHYTRAEIDAE	ENCHYTRAEIDAE	ENCHYTRAEIDAE	7	39.4737	51.6129	89	45
P1	5	DRY	HIGH	2014-05-26	3	8.6	HAYUCO	ANNELIDA	ENCHYTRAEIDAE	ENCHYTRAEIDAE	ENCHYTRAEIDAE	3	39.4737	51.6129	89	45
P1	5	DRY	HIGH	2014-05-26	3	8.6	HAYUCO	ARACHNIDA	ACARINA	ORIBATIDA	PHTHIRACAROIDEA	0.5	39.4737	51.6129	89	45
P1	5	DRY	HIGH	2014-05-26	3	8.6	HAYUCO	ARACHNIDA	ACARINA	ORIBATIDA	ACHIPTEROIDEA	1	39.4737	51.6129	89	45
P1	5	DRY	HIGH	2014-05-26	3	8.6	HAYUCO	ARACHNIDA	ACARINA	MESOSTIGMATA	GAMASINA	0.5	39.4737	51.6129	89	45
P1	5	DRY	HIGH	2014-05-26	3	8.6	HAYUCO	ARACHNIDA	ACARINA	ORIBATIDA	PHTHIRACAROIDEA	1.5	39.4737	51.6129	89	45
P1	5	DRY	HIGH	2014-05-26	3	8.6	HAYUCO	ARACHNIDA	ACARINA	ORIBATIDA	PHTHIRACAROIDEA	1.5	39.4737	51.6129	89	45
P1	5	DRY	HIGH	2014-05-26	3	8.6	HAYUCO	ARACHNIDA	ACARINA	MESOSTIGMATA	GAMASINA	1	39.4737	51.6129	89	45
P1	5	DRY	HIGH	2014-05-26	3	8.6	HAYUCO	ANNELIDA	ENCHYTRAEIDAE	ENCHYTRAEIDAE	ENCHYTRAEIDAE	3	39.4737	51.6129	89	45
P1	5	DRY	HIGH	2014-05-26	3	8.6	HAYUCO	ARACHNIDA	ACARINA	MESOSTIGMATA	UROPODINA	1	39.4737	51.6129	89	45
P1	5	DRY	HIGH	2014-05-26	3	8.6	HAYUCO	ARACHNIDA	ACARINA	PROSTIGMATA	PROSTIGMATA_OTROS	0.5	39.4737	51.6129	89	45
P1	5	DRY	HIGH	2014-05-26	3	8.6	HAYUCO	HEXAPODA	COLLEMBOLA	ENTOMOBRYOMORPHA	ENTOMOBRYOMORPHA	1.5	39.4737	51.6129	89	45
P1	5	DRY	HIGH	2014-05-26	3	8.6	HAYUCO	HEXAPODA	COLLEMBOLA	ENTOMOBRYOMORPHA	ENTOMOBRYOMORPHA	0.5	39.4737	51.6129	89	45
P1	5	DRY	HIGH	2014-05-26	3	8.6	HAYUCO	ANNELIDA	ENCHYTRAEIDAE	ENCHYTRAEIDAE	ENCHYTRAEIDAE	6	39.4737	51.6129	89	45
P1	5	DRY	HIGH	2014-05-26	3	8.6	HAYUCO	HEXAPODA	COLLEMBOLA	PODUROMORPHA	PODUROMORPHA	0.5	39.4737	51.6129	89	45
P1	5	DRY	HIGH	2014-05-26	3	8.6	HAYUCO	HEXAPODA	COLLEMBOLA	ENTOMOBRYOMORPHA	ENTOMOBRYOMORPHA	1	39.4737	51.6129	89	45
P1	5	DRY	HIGH	2014-05-26	3	8.6	HAYUCO	HEXAPODA	COLLEMBOLA	ENTOMOBRYOMORPHA	ENTOMOBRYOMORPHA	1.5	39.4737	51.6129	89	45
P1	5	DRY	HIGH	2014-05-26	3	8.6	HAYUCO	HEXAPODA	COLLEMBOLA	ENTOMOBRYOMORPHA	ENTOMOBRYOMORPHA	0.5	39.4737	51.6129	89	45
P1	5	DRY	HIGH	2014-05-26	3	8.6	HAYUCO	HEXAPODA	LARVAS	LARVAS_OTROS	LARVAS_OTROS	1.5	39.4737	51.6129	89	45
P1	5	DRY	HIGH	2014-05-26	3	8.6	HAYUCO	ARACHNIDA	ACARINA	ORIBATIDA	ACHIPTEROIDEA	1	39.4737	51.6129	89	45
P1	5	DRY	HIGH	2014-05-26	3	8.6	HAYUCO	ARACHNIDA	ACARINA	ORIBATIDA	PHTHIRACAROIDEA	1.5	39.4737	51.6129	89	45
P1	5	DRY	HIGH	2014-05-26	3	8.6	HAYUCO	ARACHNIDA	ACARINA	MESOSTIGMATA	GAMASINA	0.5	39.4737	51.6129	89	45
P1	5	DRY	HIGH	2014-05-26	3	8.6	HAYUCO	ANNELIDA	ENCHYTRAEIDAE	ENCHYTRAEIDAE	ENCHYTRAEIDAE	3	39.4737	51.6129	89	45
P1	5	DRY	HIGH	2014-05-26	3	8.6	HAYUCO	HEXAPODA	COLLEMBOLA	ENTOMOBRYOMORPHA	ENTOMOBRYOMORPHA	2.5	39.4737	51.6129	89	45
P1	5	DRY	HIGH	2014-05-26	3	8.6	HAYUCO	HEXAPODA	COLLEMBOLA	ENTOMOBRYOMORPHA	ENTOMOBRYOMORPHA	0.5	39.4737	51.6129	89	45
P1	5	DRY	HIGH	2014-05-26	3	8.6	HAYUCO	ARACHNIDA	ACARINA	ORIBATIDA	ORIBATIDA_OTROS	0.5	39.4737	51.6129	89	45
P1	5	DRY	HIGH	2014-05-26	3	8.6	HAYUCO	ARACHNIDA	ACARINA	MESOSTIGMATA	GAMASINA	1.5	39.4737	51.6129	89	45
P1	5	DRY	HIGH	2014-05-26	3	8.6	HAYUCO	ARACHNIDA	ACARINA	PROSTIGMATA	PROSTIGMATA_OTROS	0.5	39.4737	51.6129	89	45
P1	5	DRY	HIGH	2014-05-26	3	8.6	HAYUCO	ARACHNIDA	ACARINA	ORIBATIDA	PHTHIRACAROIDEA	0.5	39.4737	51.6129	89	45
P1	5	DRY	HIGH	2014-05-26	3	8.6	HAYUCO	ARACHNIDA	ACARINA	MESOSTIGMATA	UROPODINA	1	39.4737	51.6129	89	45
P1	5	DRY	HIGH	2014-05-26	3	8.6	HAYUCO	ARACHNIDA	PSEUDOSCORPIONIDA	PSEUDOSCORPIONIDA	PSEUDOSCORPIONIDA	1.5	39.4737	51.6129	89	45
P1	5	DRY	HIGH	2014-05-26	3	8.6	HAYUCO	HEXAPODA	LARVAS	LARVAS_OTROS	LARVAS_OTROS	1	39.4737	51.6129	89	45
P1	5	DRY	HIGH	2014-05-26	3	8.6	HAYUCO	HEXAPODA	COLLEMBOLA	ENTOMOBRYOMORPHA	ENTOMOBRYOMORPHA	0.5	39.4737	51.6129	89	45
P1	5	DRY	HIGH	2014-05-26	3	8.6	HAYUCO	ARACHNIDA	ACARINA	MESOSTIGMATA	UROPODINA	1	39.4737	51.6129	89	45
P1	5	DRY	HIGH	2014-05-26	3	8.6	HAYUCO	ARACHNIDA	ACARINA	MESOSTIGMATA	GAMASINA	1	39.4737	51.6129	89	45
P1	5	DRY	HIGH	2014-05-26	3	8.6	HAYUCO	ARACHNIDA	ACARINA	ORIBATIDA	ORIBATIDA_OTROS	0.5	39.4737	51.6129	89	45
P1	5	DRY	HIGH	2014-05-26	3	8.6	HAYUCO	ARACHNIDA	ACARINA	ORIBATIDA	ORIBATIDA_OTROS	0.5	39.4737	51.6129	89	45
P1	5	DRY	HIGH	2014-05-26	3	8.6	HAYUCO	ARACHNIDA	ACARINA	MESOSTIGMATA	GAMASINA	1	39.4737	51.6129	89	45
P1	5	DRY	HIGH	2014-05-26	3	8.6	HAYUCO	HEXAPODA	COLLEMBOLA	ENTOMOBRYOMORPHA	ENTOMOBRYOMORPHA	1	39.4737	51.6129	89	45
P1	5	DRY	HIGH	2014-05-26	3	8.6	HAYUCO	HEXAPODA	COLLEMBOLA	ENTOMOBRYOMORPHA	ENTOMOBRYOMORPHA	0.5	39.4737	51.6129	89	45
P1	5	DRY	HIGH	2014-05-26	3	8.6	HAYUCO	ARACHNIDA	ACARINA	ORIBATIDA	ORIBATIDA_OTROS	1	39.4737	51.6129	89	45
P1	5	DRY	HIGH	2014-05-26	3	8.6	HAYUCO	ARACHNIDA	ACARINA	ORIBATIDA	PHTHIRACAROIDEA	0.5	39.4737	51.6129	89	45
P1	5	DRY	HIGH	2014-05-26	3	8.6	HAYUCO	ARACHNIDA	ACARINA	MESOSTIGMATA	GAMASINA	1	39.4737	51.6129	89	45
P1	5	DRY	HIGH	2014-05-26	3	8.6	HAYUCO	ARACHNIDA	ACARINA	MESOSTIGMATA	GAMASINA	0.5	39.4737	51.6129	89	45
P1	5	DRY	HIGH	2014-05-26	3	8.6	HAYUCO	ARACHNIDA	ACARINA	MESOSTIGMATA	GAMASINA	0.5	39.4737	51.6129	89	45
P1	5	DRY	HIGH	2014-05-26	3	8.6	HAYUCO	ARACHNIDA	ACARINA	MESOSTIGMATA	UROPODINA	1	39.4737	51.6129	89	45
P1	5	DRY	HIGH	2014-05-26	3	8.6	HAYUCO	ARACHNIDA	ACARINA	PROSTIGMATA	LABIDOSTOMATOIDEA	1	39.4737	51.6129	89	45
P1	5	DRY	HIGH	2014-05-26	3	8.6	HAYUCO	ARACHNIDA	ACARINA	MESOSTIGMATA	GAMASINA	1	39.4737	51.6129	89	45
P1	5	DRY	HIGH	2014-05-26	3	8.6	HAYUCO	ARACHNIDA	ACARINA	ORIBATIDA	PHTHIRACAROIDEA	0.5	39.4737	51.6129	89	45
P1	5	DRY	HIGH	2014-05-26	3	8.6	HAYUCO	HEXAPODA	COLLEMBOLA	ENTOMOBRYOMORPHA	ENTOMOBRYOMORPHA	0.5	39.4737	51.6129	89	45
P1	5	DRY	HIGH	2014-05-26	3	8.6	HAYUCO	HEXAPODA	COLLEMBOLA	ENTOMOBRYOMORPHA	ENTOMOBRYOMORPHA	0.5	39.4737	51.6129	89	45
P1	5	DRY	HIGH	2014-05-26	3	8.6	HAYUCO	ANNELIDA	ENCHYTRAEIDAE	ENCHYTRAEIDAE	ENCHYTRAEIDAE	3	39.4737	51.6129	89	45
P1	5	DRY	HIGH	2014-05-26	3	8.6	HAYUCO	ANNELIDA	ENCHYTRAEIDAE	ENCHYTRAEIDAE	ENCHYTRAEIDAE	5	39.4737	51.6129	89	45
P1	5	DRY	HIGH	2014-05-26	3	8.6	HAYUCO	ARACHNIDA	ACARINA	ORIBATIDA	PHTHIRACAROIDEA	0.5	39.4737	51.6129	89	45
P1	5	DRY	HIGH	2014-05-26	3	8.6	HAYUCO	ARACHNIDA	ACARINA	MESOSTIGMATA	GAMASINA	1	39.4737	51.6129	89	45
P1	5	DRY	HIGH	2014-05-26	3	8.6	HAYUCO	ARACHNIDA	ACARINA	MESOSTIGMATA	GAMASINA	0.5	39.4737	51.6129	89	45
P1	5	DRY	HIGH	2014-05-26	3	8.6	HAYUCO	ANNELIDA	ENCHYTRAEIDAE	ENCHYTRAEIDAE	ENCHYTRAEIDAE	4	39.4737	51.6129	89	45
P1	5	DRY	HIGH	2014-05-26	3	8.6	HAYUCO	HEXAPODA	COLLEMBOLA	ENTOMOBRYOMORPHA	ENTOMOBRYOMORPHA	0.5	39.4737	51.6129	89	45
P1	5	DRY	HIGH	2014-05-26	3	8.6	HAYUCO	HEXAPODA	COLLEMBOLA	PODUROMORPHA	PODUROMORPHA	1	39.4737	51.6129	89	45
P1	5	DRY	HIGH	2014-05-26	3	8.6	HAYUCO	ARACHNIDA	ACARINA	MESOSTIGMATA	GAMASINA	0.5	39.4737	51.6129	89	45
P1	5	DRY	HIGH	2014-05-26	3	8.6	HAYUCO	ARACHNIDA	ACARINA	MESOSTIGMATA	GAMASINA	0.5	39.4737	51.6129	89	45
P1	5	DRY	HIGH	2014-05-26	3	8.6	HAYUCO	ARACHNIDA	PSEUDOSCORPIONIDA	PSEUDOSCORPIONIDA	PSEUDOSCORPIONIDA	2	39.4737	51.6129	89	45
P1	5	DRY	HIGH	2014-05-26	3	8.6	HAYUCO	ARACHNIDA	ACARINA	ORIBATIDA	PHTHIRACAROIDEA	1	39.4737	51.6129	89	45
P1	5	DRY	HIGH	2014-05-26	3	8.6	HAYUCO	ARACHNIDA	ACARINA	MESOSTIGMATA	GAMASINA	0.5	39.4737	51.6129	89	45
P1	5	DRY	HIGH	2014-05-26	3	8.6	HAYUCO	ARACHNIDA	ACARINA	MESOSTIGMATA	GAMASINA	1	39.4737	51.6129	89	45
P1	5	DRY	HIGH	2014-05-26	3	8.6	HAYUCO	HEXAPODA	COLLEMBOLA	ENTOMOBRYOMORPHA	ENTOMOBRYOMORPHA	1	39.4737	51.6129	89	45
P1	5	DRY	HIGH	2014-05-26	3	8.6	HAYUCO	HEXAPODA	COLLEMBOLA	ENTOMOBRYOMORPHA	ENTOMOBRYOMORPHA	0.5	39.4737	51.6129	89	45
P1	5	DRY	HIGH	2014-05-26	3	8.6	HAYUCO	HEXAPODA	COLLEMBOLA	ENTOMOBRYOMORPHA	ENTOMOBRYOMORPHA	0.5	39.4737	51.6129	89	45
P1	5	DRY	HIGH	2014-05-26	3	8.6	HAYUCO	ANNELIDA	ENCHYTRAEIDAE	ENCHYTRAEIDAE	ENCHYTRAEIDAE	3	39.4737	51.6129	89	45
P1	5	DRY	HIGH	2014-05-26	3	8.6	HAYUCO	HEXAPODA	COLLEMBOLA	ENTOMOBRYOMORPHA	ENTOMOBRYOMORPHA	0.5	39.4737	51.6129	89	45
P1	5	DRY	HIGH	2014-05-26	3	8.6	HAYUCO	HEXAPODA	COLLEMBOLA	ENTOMOBRYOMORPHA	ENTOMOBRYOMORPHA	0.5	39.4737	51.6129	89	45
P1	5	DRY	HIGH	2014-05-26	3	8.6	HAYUCO	ARACHNIDA	ACARINA	MESOSTIGMATA	GAMASINA	0.5	39.4737	51.6129	89	45
P1	5	DRY	HIGH	2014-05-26	3	8.6	HAYUCO	ARACHNIDA	ACARINA	MESOSTIGMATA	UROPODINA	1	39.4737	51.6129	89	45
P1	5	DRY	HIGH	2014-05-26	3	8.6	HAYUCO	ARACHNIDA	ACARINA	ORIBATIDA	PHTHIRACAROIDEA	1.5	39.4737	51.6129	89	45
P1	5	DRY	HIGH	2014-05-26	3	8.6	HAYUCO	ARACHNIDA	ACARINA	ORIBATIDA	PHTHIRACAROIDEA	0.5	39.4737	51.6129	89	45
P1	5	DRY	HIGH	2014-05-26	3	8.6	HAYUCO	HEXAPODA	COLLEMBOLA	ENTOMOBRYOMORPHA	ENTOMOBRYOMORPHA	1.5	39.4737	51.6129	89	45
P1	5	DRY	HIGH	2014-05-26	3	8.6	HAYUCO	ARACHNIDA	ACARINA	ORIBATIDA	ORIBATIDA_OTROS	0.5	39.4737	51.6129	89	45
P1	5	DRY	HIGH	2014-05-26	3	8.6	HAYUCO	ARACHNIDA	ACARINA	MESOSTIGMATA	GAMASINA	1	39.4737	51.6129	89	45
P1	5	DRY	HIGH	2014-05-26	3	8.6	HAYUCO	ARACHNIDA	ACARINA	MESOSTIGMATA	GAMASINA	1	39.4737	51.6129	89	45
P1	5	DRY	HIGH	2014-05-26	3	8.6	HAYUCO	ARACHNIDA	ACARINA	MESOSTIGMATA	GAMASINA	0.5	39.4737	51.6129	89	45
P1	5	DRY	HIGH	2014-05-26	3	8.6	HAYUCO	ARACHNIDA	ACARINA	ORIBATIDA	ACHIPTEROIDEA	1	39.4737	51.6129	89	45
P1	5	DRY	HIGH	2014-05-26	3	8.6	HAYUCO	ARACHNIDA	ACARINA	ORIBATIDA	ACHIPTEROIDEA	1	39.4737	51.6129	89	45
P1	5	DRY	HIGH	2014-05-26	3	8.6	HAYUCO	ARACHNIDA	ACARINA	ORIBATIDA	PHTHIRACAROIDEA	0.5	39.4737	51.6129	89	45
P1	5	DRY	HIGH	2014-05-26	3	8.6	HAYUCO	HEXAPODA	COLLEMBOLA	ENTOMOBRYOMORPHA	ENTOMOBRYOMORPHA	1	39.4737	51.6129	89	45
P1	5	DRY	HIGH	2014-05-26	3	8.6	HAYUCO	HEXAPODA	COLLEMBOLA	ENTOMOBRYOMORPHA	ENTOMOBRYOMORPHA	1	39.4737	51.6129	89	45
P1	5	DRY	HIGH	2014-05-26	3	8.6	HAYUCO	HEXAPODA	COLLEMBOLA	PODUROMORPHA	PODUROMORPHA	0.5	39.4737	51.6129	89	45
P1	5	DRY	HIGH	2014-05-26	3	8.6	HAYUCO	ARACHNIDA	ACARINA	MESOSTIGMATA	UROPODINA	1	39.4737	51.6129	89	45
P1	5	DRY	HIGH	2014-05-26	3	8.6	HAYUCO	HEXAPODA	COLLEMBOLA	ENTOMOBRYOMORPHA	ENTOMOBRYOMORPHA	0.5	39.4737	51.6129	89	45
P1	5	DRY	HIGH	2014-05-26	3	8.6	HAYUCO	HEXAPODA	COLLEMBOLA	ENTOMOBRYOMORPHA	ENTOMOBRYOMORPHA	0.5	39.4737	51.6129	89	45
P1	5	DRY	HIGH	2014-05-26	3	8.6	HAYUCO	HEXAPODA	COLLEMBOLA	ENTOMOBRYOMORPHA	ENTOMOBRYOMORPHA	0.5	39.4737	51.6129	89	45
P1	5	DRY	HIGH	2014-05-26	3	8.6	HAYUCO	ARACHNIDA	ACARINA	MESOSTIGMATA	GAMASINA	1	39.4737	51.6129	89	45
P1	5	DRY	HIGH	2014-05-26	3	8.6	HAYUCO	ARACHNIDA	ACARINA	MESOSTIGMATA	GAMASINA	1	39.4737	51.6129	89	45
P1	5	DRY	HIGH	2014-05-26	3	8.6	HAYUCO	ANNELIDA	ENCHYTRAEIDAE	ENCHYTRAEIDAE	ENCHYTRAEIDAE	4	39.4737	51.6129	89	45
P1	5	DRY	HIGH	2014-05-26	3	8.6	HAYUCO	ARACHNIDA	ACARINA	ORIBATIDA	ACHIPTEROIDEA	1	39.4737	51.6129	89	45
P1	5	DRY	HIGH	2014-05-26	3	8.6	HAYUCO	ARACHNIDA	ACARINA	ORIBATIDA	PHTHIRACAROIDEA	0.5	39.4737	51.6129	89	45
P1	5	DRY	HIGH	2014-05-26	3	8.6	HAYUCO	ARACHNIDA	ACARINA	MESOSTIGMATA	GAMASINA	1	39.4737	51.6129	89	45
P1	5	DRY	HIGH	2014-05-26	3	8.6	HAYUCO	ARACHNIDA	ACARINA	MESOSTIGMATA	GAMASINA	1	39.4737	51.6129	89	45
P1	5	DRY	HIGH	2014-05-26	3	8.6	HAYUCO	ARACHNIDA	ACARINA	MESOSTIGMATA	GAMASINA	1	39.4737	51.6129	89	45
P1	5	DRY	HIGH	2014-05-26	3	8.6	HAYUCO	HEXAPODA	COLLEMBOLA	ENTOMOBRYOMORPHA	ENTOMOBRYOMORPHA	0.5	39.4737	51.6129	89	45
P1	5	DRY	HIGH	2014-05-26	3	8.6	HAYUCO	HEXAPODA	COLLEMBOLA	ENTOMOBRYOMORPHA	ENTOMOBRYOMORPHA	0.5	39.4737	51.6129	89	45
P1	5	DRY	HIGH	2014-05-26	3	8.6	HAYUCO	HEXAPODA	COLLEMBOLA	ENTOMOBRYOMORPHA	ENTOMOBRYOMORPHA	0.5	39.4737	51.6129	89	45
P1	5	DRY	HIGH	2014-05-26	3	8.6	HAYUCO	ANNELIDA	ENCHYTRAEIDAE	ENCHYTRAEIDAE	ENCHYTRAEIDAE	10	39.4737	51.6129	89	45
P1	5	DRY	HIGH	2014-05-26	3	8.6	HAYUCO	ARACHNIDA	ACARINA	ORIBATIDA	ORIBATIDA_OTROS	0.5	39.4737	51.6129	89	45
P1	5	DRY	HIGH	2014-05-26	3	8.6	HAYUCO	ARACHNIDA	ACARINA	ORIBATIDA	PHTHIRACAROIDEA	0.5	39.4737	51.6129	89	45
P1	5	DRY	HIGH	2014-05-26	3	8.6	HAYUCO	ARACHNIDA	ACARINA	MESOSTIGMATA	GAMASINA	0.5	39.4737	51.6129	89	45
P1	5	DRY	HIGH	2014-05-26	3	8.6	HAYUCO	HEXAPODA	COLLEMBOLA	ENTOMOBRYOMORPHA	ENTOMOBRYOMORPHA	0.5	39.4737	51.6129	89	45
P1	5	DRY	HIGH	2014-05-26	3	8.6	HAYUCO	HEXAPODA	COLLEMBOLA	ENTOMOBRYOMORPHA	ENTOMOBRYOMORPHA	1	39.4737	51.6129	89	45
P1	5	DRY	HIGH	2014-05-26	3	8.6	HAYUCO	HEXAPODA	COLLEMBOLA	ENTOMOBRYOMORPHA	ENTOMOBRYOMORPHA	1.5	39.4737	51.6129	89	45
P1	5	DRY	HIGH	2014-05-26	3	8.6	HAYUCO	ARACHNIDA	ACARINA	MESOSTIGMATA	GAMASINA	1	39.4737	51.6129	89	45
P1	5	DRY	HIGH	2014-05-26	3	8.6	HAYUCO	ARACHNIDA	ACARINA	MESOSTIGMATA	GAMASINA	1	39.4737	51.6129	89	45
P1	5	DRY	HIGH	2014-05-26	3	8.6	HAYUCO	ARACHNIDA	ACARINA	MESOSTIGMATA	UROPODINA	1	39.4737	51.6129	89	45
P1	5	DRY	HIGH	2014-05-26	3	8.6	HAYUCO	ARACHNIDA	ACARINA	ORIBATIDA	ORIBATIDA_OTROS	0.5	39.4737	51.6129	89	45
P1	5	DRY	HIGH	2014-05-26	3	8.6	HAYUCO	ARACHNIDA	ACARINA	ORIBATIDA	ACHIPTEROIDEA	1	39.4737	51.6129	89	45
P1	5	DRY	HIGH	2014-05-26	3	8.6	HAYUCO	ARACHNIDA	ACARINA	PROSTIGMATA	PROSTIGMATA_OTROS	0.5	39.4737	51.6129	89	45
P1	5	DRY	HIGH	2014-05-26	3	8.6	HAYUCO	HEXAPODA	COLLEMBOLA	ENTOMOBRYOMORPHA	ENTOMOBRYOMORPHA	0.5	39.4737	51.6129	89	45
P1	5	DRY	HIGH	2014-05-26	3	8.6	HAYUCO	HEXAPODA	COLLEMBOLA	ENTOMOBRYOMORPHA	ENTOMOBRYOMORPHA	0.5	39.4737	51.6129	89	45
P1	5	DRY	HIGH	2014-05-26	3	8.6	HAYUCO	HEXAPODA	COLLEMBOLA	ENTOMOBRYOMORPHA	ENTOMOBRYOMORPHA	1.5	39.4737	51.6129	89	45
P1	5	DRY	HIGH	2014-05-26	3	8.6	HAYUCO	ARACHNIDA	ACARINA	MESOSTIGMATA	GAMASINA	1	39.4737	51.6129	89	45
P1	5	DRY	HIGH	2014-05-26	3	8.6	HAYUCO	ARACHNIDA	ACARINA	MESOSTIGMATA	GAMASINA	1	39.4737	51.6129	89	45
P1	5	DRY	HIGH	2014-05-26	3	8.6	HAYUCO	ARACHNIDA	ACARINA	MESOSTIGMATA	GAMASINA	0.5	39.4737	51.6129	89	45
P1	5	DRY	HIGH	2014-05-26	3	8.6	HAYUCO	ARACHNIDA	ACARINA	PROSTIGMATA	LABIDOSTOMATOIDEA	0.5	39.4737	51.6129	89	45
P1	5	DRY	HIGH	2014-05-26	3	8.6	HAYUCO	ARACHNIDA	ACARINA	ORIBATIDA	PHTHIRACAROIDEA	1	39.4737	51.6129	89	45
P1	5	DRY	HIGH	2014-05-26	3	8.6	HAYUCO	ANNELIDA	ENCHYTRAEIDAE	ENCHYTRAEIDAE	ENCHYTRAEIDAE	4	39.4737	51.6129	89	45
P1	5	DRY	HIGH	2014-05-26	3	8.6	HAYUCO	ANNELIDA	ENCHYTRAEIDAE	ENCHYTRAEIDAE	ENCHYTRAEIDAE	3	39.4737	51.6129	89	45
P1	5	DRY	HIGH	2014-05-26	3	8.6	HAYUCO	ANNELIDA	ENCHYTRAEIDAE	ENCHYTRAEIDAE	ENCHYTRAEIDAE	3	39.4737	51.6129	89	45
P1	5	DRY	HIGH	2014-05-26	3	8.6	HAYUCO	HEXAPODA	COLLEMBOLA	PODUROMORPHA	PODUROMORPHA	0.5	39.4737	51.6129	89	45
P1	5	DRY	HIGH	2014-05-26	3	8.6	HAYUCO	HEXAPODA	COLLEMBOLA	ENTOMOBRYOMORPHA	ENTOMOBRYOMORPHA	0.5	39.4737	51.6129	89	45
P1	5	DRY	HIGH	2014-05-26	3	8.6	HAYUCO	ARACHNIDA	ACARINA	MESOSTIGMATA	GAMASINA	1	39.4737	51.6129	89	45
P1	5	DRY	HIGH	2014-05-26	3	8.6	HAYUCO	ARACHNIDA	ACARINA	ORIBATIDA	ORIBATIDA_OTROS	0.5	39.4737	51.6129	89	45
P1	5	DRY	HIGH	2014-05-26	3	8.6	HOJARASCA	ANNELIDA	ENCHYTRAEIDAE	ENCHYTRAEIDAE	ENCHYTRAEIDAE	3	39.4737	51.6129	89	45
P1	5	DRY	HIGH	2014-05-26	3	8.6	HOJARASCA	ANNELIDA	ENCHYTRAEIDAE	ENCHYTRAEIDAE	ENCHYTRAEIDAE	12	39.4737	51.6129	89	45
P1	5	DRY	HIGH	2014-05-26	3	8.6	HOJARASCA	ANNELIDA	ENCHYTRAEIDAE	ENCHYTRAEIDAE	ENCHYTRAEIDAE	10	39.4737	51.6129	89	45
P1	5	DRY	HIGH	2014-05-26	3	8.6	HOJARASCA	ANNELIDA	ENCHYTRAEIDAE	ENCHYTRAEIDAE	ENCHYTRAEIDAE	6	39.4737	51.6129	89	45
P1	5	DRY	HIGH	2014-05-26	3	8.6	HOJARASCA	ANNELIDA	ENCHYTRAEIDAE	ENCHYTRAEIDAE	ENCHYTRAEIDAE	4	39.4737	51.6129	89	45
P1	5	DRY	HIGH	2014-05-26	3	8.6	HOJARASCA	ANNELIDA	ENCHYTRAEIDAE	ENCHYTRAEIDAE	ENCHYTRAEIDAE	3	39.4737	51.6129	89	45
P1	5	DRY	HIGH	2014-05-26	3	8.6	HOJARASCA	ANNELIDA	ENCHYTRAEIDAE	ENCHYTRAEIDAE	ENCHYTRAEIDAE	2	39.4737	51.6129	89	45
P1	5	DRY	HIGH	2014-05-26	3	8.6	HOJARASCA	ANNELIDA	ENCHYTRAEIDAE	ENCHYTRAEIDAE	ENCHYTRAEIDAE	3	39.4737	51.6129	89	45
P1	5	DRY	HIGH	2014-05-26	3	8.6	HOJARASCA	ANNELIDA	ENCHYTRAEIDAE	ENCHYTRAEIDAE	ENCHYTRAEIDAE	5	39.4737	51.6129	89	45
P1	5	DRY	HIGH	2014-05-26	3	8.6	HOJARASCA	ANNELIDA	ENCHYTRAEIDAE	ENCHYTRAEIDAE	ENCHYTRAEIDAE	4	39.4737	51.6129	89	45
P1	5	DRY	HIGH	2014-05-26	3	8.6	HOJARASCA	ANNELIDA	ENCHYTRAEIDAE	ENCHYTRAEIDAE	ENCHYTRAEIDAE	3	39.4737	51.6129	89	45
P1	5	DRY	HIGH	2014-05-26	3	8.6	HOJARASCA	ANNELIDA	ENCHYTRAEIDAE	ENCHYTRAEIDAE	ENCHYTRAEIDAE	5	39.4737	51.6129	89	45
P1	5	DRY	HIGH	2014-05-26	3	8.6	HOJARASCA	ANNELIDA	ENCHYTRAEIDAE	ENCHYTRAEIDAE	ENCHYTRAEIDAE	3	39.4737	51.6129	89	45
P1	5	DRY	HIGH	2014-05-26	3	8.6	HOJARASCA	ANNELIDA	ENCHYTRAEIDAE	ENCHYTRAEIDAE	ENCHYTRAEIDAE	4	39.4737	51.6129	89	45
P1	5	DRY	HIGH	2014-05-26	3	8.6	HOJARASCA	ANNELIDA	ENCHYTRAEIDAE	ENCHYTRAEIDAE	ENCHYTRAEIDAE	3	39.4737	51.6129	89	45
P1	5	DRY	HIGH	2014-05-26	3	8.6	HOJARASCA	ANNELIDA	ENCHYTRAEIDAE	ENCHYTRAEIDAE	ENCHYTRAEIDAE	8	39.4737	51.6129	89	45
P1	5	DRY	HIGH	2014-05-26	3	8.6	HOJARASCA	ANNELIDA	ENCHYTRAEIDAE	ENCHYTRAEIDAE	ENCHYTRAEIDAE	3	39.4737	51.6129	89	45
P1	5	DRY	HIGH	2014-05-26	3	8.6	HOJARASCA	ANNELIDA	ENCHYTRAEIDAE	ENCHYTRAEIDAE	ENCHYTRAEIDAE	2	39.4737	51.6129	89	45
P1	5	DRY	HIGH	2014-05-26	3	8.6	HOJARASCA	ANNELIDA	ENCHYTRAEIDAE	ENCHYTRAEIDAE	ENCHYTRAEIDAE	2	39.4737	51.6129	89	45
P1	5	DRY	HIGH	2014-05-26	3	8.6	HOJARASCA	ANNELIDA	ENCHYTRAEIDAE	ENCHYTRAEIDAE	ENCHYTRAEIDAE	4	39.4737	51.6129	89	45
P1	5	DRY	HIGH	2014-05-26	3	8.6	HOJARASCA	ANNELIDA	ENCHYTRAEIDAE	ENCHYTRAEIDAE	ENCHYTRAEIDAE	6	39.4737	51.6129	89	45
P1	5	DRY	HIGH	2014-05-26	3	8.6	HOJARASCA	ANNELIDA	ENCHYTRAEIDAE	ENCHYTRAEIDAE	ENCHYTRAEIDAE	4	39.4737	51.6129	89	45
P1	5	DRY	HIGH	2014-05-26	3	8.6	HOJARASCA	ANNELIDA	ENCHYTRAEIDAE	ENCHYTRAEIDAE	ENCHYTRAEIDAE	2	39.4737	51.6129	89	45
P1	5	DRY	HIGH	2014-05-26	3	8.6	HOJARASCA	ANNELIDA	ENCHYTRAEIDAE	ENCHYTRAEIDAE	ENCHYTRAEIDAE	4	39.4737	51.6129	89	45
P1	5	DRY	HIGH	2014-05-26	3	8.6	HOJARASCA	ANNELIDA	ENCHYTRAEIDAE	ENCHYTRAEIDAE	ENCHYTRAEIDAE	2	39.4737	51.6129	89	45
P1	5	DRY	HIGH	2014-05-26	3	8.6	HOJARASCA	ANNELIDA	ENCHYTRAEIDAE	ENCHYTRAEIDAE	ENCHYTRAEIDAE	3	39.4737	51.6129	89	45
P1	5	DRY	HIGH	2014-05-26	3	8.6	HOJARASCA	ANNELIDA	ENCHYTRAEIDAE	ENCHYTRAEIDAE	ENCHYTRAEIDAE	5	39.4737	51.6129	89	45
P1	5	DRY	HIGH	2014-05-26	3	8.6	HOJARASCA	ANNELIDA	ENCHYTRAEIDAE	ENCHYTRAEIDAE	ENCHYTRAEIDAE	6	39.4737	51.6129	89	45
P1	5	DRY	HIGH	2014-05-26	3	8.6	HOJARASCA	ANNELIDA	ENCHYTRAEIDAE	ENCHYTRAEIDAE	ENCHYTRAEIDAE	5	39.4737	51.6129	89	45
P1	5	DRY	HIGH	2014-05-26	3	8.6	HOJARASCA	ANNELIDA	ENCHYTRAEIDAE	ENCHYTRAEIDAE	ENCHYTRAEIDAE	4	39.4737	51.6129	89	45
P1	5	DRY	HIGH	2014-05-26	3	8.6	HOJARASCA	ANNELIDA	ENCHYTRAEIDAE	ENCHYTRAEIDAE	ENCHYTRAEIDAE	5	39.4737	51.6129	89	45
P1	5	DRY	HIGH	2014-05-26	3	8.6	HOJARASCA	ANNELIDA	ENCHYTRAEIDAE	ENCHYTRAEIDAE	ENCHYTRAEIDAE	4	39.4737	51.6129	89	45
P1	5	DRY	HIGH	2014-05-26	3	8.6	HOJARASCA	ANNELIDA	ENCHYTRAEIDAE	ENCHYTRAEIDAE	ENCHYTRAEIDAE	5	39.4737	51.6129	89	45
P1	5	DRY	HIGH	2014-05-26	3	8.6	HOJARASCA	ANNELIDA	ENCHYTRAEIDAE	ENCHYTRAEIDAE	ENCHYTRAEIDAE	4	39.4737	51.6129	89	45
P1	5	DRY	HIGH	2014-05-26	3	8.6	HOJARASCA	ANNELIDA	ENCHYTRAEIDAE	ENCHYTRAEIDAE	ENCHYTRAEIDAE	3	39.4737	51.6129	89	45
P1	5	DRY	HIGH	2014-05-26	3	8.6	HOJARASCA	ANNELIDA	ENCHYTRAEIDAE	ENCHYTRAEIDAE	ENCHYTRAEIDAE	3	39.4737	51.6129	89	45
P1	5	DRY	HIGH	2014-05-26	3	8.6	HOJARASCA	ANNELIDA	ENCHYTRAEIDAE	ENCHYTRAEIDAE	ENCHYTRAEIDAE	4	39.4737	51.6129	89	45
P1	5	DRY	HIGH	2014-05-26	3	8.6	HOJARASCA	ANNELIDA	ENCHYTRAEIDAE	ENCHYTRAEIDAE	ENCHYTRAEIDAE	8	39.4737	51.6129	89	45
P1	5	DRY	HIGH	2014-05-26	3	8.6	HOJARASCA	ANNELIDA	ENCHYTRAEIDAE	ENCHYTRAEIDAE	ENCHYTRAEIDAE	6	39.4737	51.6129	89	45
P1	5	DRY	HIGH	2014-05-26	3	8.6	HOJARASCA	ANNELIDA	ENCHYTRAEIDAE	ENCHYTRAEIDAE	ENCHYTRAEIDAE	4	39.4737	51.6129	89	45
P1	5	DRY	HIGH	2014-05-26	3	8.6	HOJARASCA	ANNELIDA	ENCHYTRAEIDAE	ENCHYTRAEIDAE	ENCHYTRAEIDAE	7	39.4737	51.6129	89	45
P1	5	DRY	HIGH	2014-05-26	3	8.6	HOJARASCA	ANNELIDA	ENCHYTRAEIDAE	ENCHYTRAEIDAE	ENCHYTRAEIDAE	4	39.4737	51.6129	89	45
P1	5	DRY	HIGH	2014-05-26	3	8.6	HOJARASCA	ANNELIDA	ENCHYTRAEIDAE	ENCHYTRAEIDAE	ENCHYTRAEIDAE	3	39.4737	51.6129	89	45
P1	5	DRY	HIGH	2014-05-26	3	8.6	HOJARASCA	ANNELIDA	ENCHYTRAEIDAE	ENCHYTRAEIDAE	ENCHYTRAEIDAE	3	39.4737	51.6129	89	45
P1	5	DRY	HIGH	2014-05-26	3	8.6	HOJARASCA	ANNELIDA	ENCHYTRAEIDAE	ENCHYTRAEIDAE	ENCHYTRAEIDAE	2	39.4737	51.6129	89	45
P1	5	DRY	HIGH	2014-05-26	3	8.6	HOJARASCA	ANNELIDA	ENCHYTRAEIDAE	ENCHYTRAEIDAE	ENCHYTRAEIDAE	7	39.4737	51.6129	89	45
P1	5	DRY	HIGH	2014-05-26	3	8.6	HOJARASCA	ANNELIDA	ENCHYTRAEIDAE	ENCHYTRAEIDAE	ENCHYTRAEIDAE	6	39.4737	51.6129	89	45
P1	5	DRY	HIGH	2014-05-26	3	8.6	HOJARASCA	ANNELIDA	ENCHYTRAEIDAE	ENCHYTRAEIDAE	ENCHYTRAEIDAE	4	39.4737	51.6129	89	45
P1	5	DRY	HIGH	2014-05-26	3	8.6	HOJARASCA	ANNELIDA	ENCHYTRAEIDAE	ENCHYTRAEIDAE	ENCHYTRAEIDAE	4	39.4737	51.6129	89	45
P1	5	DRY	HIGH	2014-05-26	3	8.6	HOJARASCA	ANNELIDA	ENCHYTRAEIDAE	ENCHYTRAEIDAE	ENCHYTRAEIDAE	4	39.4737	51.6129	89	45
P1	5	DRY	HIGH	2014-05-26	3	8.6	HOJARASCA	ANNELIDA	ENCHYTRAEIDAE	ENCHYTRAEIDAE	ENCHYTRAEIDAE	5	39.4737	51.6129	89	45
P1	5	DRY	HIGH	2014-05-26	3	8.6	HOJARASCA	ANNELIDA	ENCHYTRAEIDAE	ENCHYTRAEIDAE	ENCHYTRAEIDAE	3	39.4737	51.6129	89	45
P1	5	DRY	HIGH	2014-05-26	3	8.6	HOJARASCA	ANNELIDA	ENCHYTRAEIDAE	ENCHYTRAEIDAE	ENCHYTRAEIDAE	5	39.4737	51.6129	89	45
P1	5	DRY	HIGH	2014-05-26	3	8.6	HOJARASCA	ANNELIDA	ENCHYTRAEIDAE	ENCHYTRAEIDAE	ENCHYTRAEIDAE	7	39.4737	51.6129	89	45
P1	5	DRY	HIGH	2014-05-26	3	8.6	HOJARASCA	ANNELIDA	ENCHYTRAEIDAE	ENCHYTRAEIDAE	ENCHYTRAEIDAE	3	39.4737	51.6129	89	45
P1	5	DRY	HIGH	2014-05-26	3	8.6	HOJARASCA	ANNELIDA	ENCHYTRAEIDAE	ENCHYTRAEIDAE	ENCHYTRAEIDAE	3	39.4737	51.6129	89	45
P1	5	DRY	HIGH	2014-05-26	3	8.6	HOJARASCA	ANNELIDA	ENCHYTRAEIDAE	ENCHYTRAEIDAE	ENCHYTRAEIDAE	3	39.4737	51.6129	89	45
P1	5	DRY	HIGH	2014-05-26	3	8.6	HOJARASCA	ANNELIDA	ENCHYTRAEIDAE	ENCHYTRAEIDAE	ENCHYTRAEIDAE	4	39.4737	51.6129	89	45
P1	5	DRY	HIGH	2014-05-26	3	8.6	HOJARASCA	ANNELIDA	ENCHYTRAEIDAE	ENCHYTRAEIDAE	ENCHYTRAEIDAE	4	39.4737	51.6129	89	45
P1	5	DRY	HIGH	2014-05-26	3	8.6	HOJARASCA	ANNELIDA	ENCHYTRAEIDAE	ENCHYTRAEIDAE	ENCHYTRAEIDAE	3	39.4737	51.6129	89	45
P1	5	DRY	HIGH	2014-05-26	3	8.6	HOJARASCA	ANNELIDA	ENCHYTRAEIDAE	ENCHYTRAEIDAE	ENCHYTRAEIDAE	4	39.4737	51.6129	89	45
P1	5	DRY	HIGH	2014-05-26	3	8.6	HOJARASCA	ANNELIDA	ENCHYTRAEIDAE	ENCHYTRAEIDAE	ENCHYTRAEIDAE	3	39.4737	51.6129	89	45
P1	5	DRY	HIGH	2014-05-26	3	8.6	HOJARASCA	ANNELIDA	ENCHYTRAEIDAE	ENCHYTRAEIDAE	ENCHYTRAEIDAE	9	39.4737	51.6129	89	45
P1	5	DRY	HIGH	2014-05-26	3	8.6	HOJARASCA	ANNELIDA	ENCHYTRAEIDAE	ENCHYTRAEIDAE	ENCHYTRAEIDAE	4	39.4737	51.6129	89	45
P1	5	DRY	HIGH	2014-05-26	3	8.6	HOJARASCA	ANNELIDA	ENCHYTRAEIDAE	ENCHYTRAEIDAE	ENCHYTRAEIDAE	3	39.4737	51.6129	89	45
P1	5	DRY	HIGH	2014-05-26	3	8.6	HOJARASCA	ANNELIDA	ENCHYTRAEIDAE	ENCHYTRAEIDAE	ENCHYTRAEIDAE	7	39.4737	51.6129	89	45
P1	5	DRY	HIGH	2014-05-26	3	8.6	HOJARASCA	ANNELIDA	ENCHYTRAEIDAE	ENCHYTRAEIDAE	ENCHYTRAEIDAE	7	39.4737	51.6129	89	45
P1	5	DRY	HIGH	2014-05-26	3	8.6	HOJARASCA	ANNELIDA	ENCHYTRAEIDAE	ENCHYTRAEIDAE	ENCHYTRAEIDAE	3	39.4737	51.6129	89	45
P1	5	DRY	HIGH	2014-05-26	3	8.6	HOJARASCA	ANNELIDA	ENCHYTRAEIDAE	ENCHYTRAEIDAE	ENCHYTRAEIDAE	5	39.4737	51.6129	89	45
P1	5	DRY	HIGH	2014-05-26	3	8.6	HOJARASCA	ANNELIDA	ENCHYTRAEIDAE	ENCHYTRAEIDAE	ENCHYTRAEIDAE	6	39.4737	51.6129	89	45
P1	5	DRY	HIGH	2014-05-26	3	8.6	HOJARASCA	ARACHNIDA	ACARINA	ORIBATIDA	PHTHIRACAROIDEA	1.5	39.4737	51.6129	89	45
P1	5	DRY	HIGH	2014-05-26	3	8.6	HOJARASCA	ARACHNIDA	ACARINA	ORIBATIDA	PHTHIRACAROIDEA	0.5	39.4737	51.6129	89	45
P1	5	DRY	HIGH	2014-05-26	3	8.6	HOJARASCA	ARACHNIDA	ACARINA	ORIBATIDA	PHTHIRACAROIDEA	0.5	39.4737	51.6129	89	45
P1	5	DRY	HIGH	2014-05-26	3	8.6	HOJARASCA	ARACHNIDA	ACARINA	ORIBATIDA	PHTHIRACAROIDEA	0.5	39.4737	51.6129	89	45
P1	5	DRY	HIGH	2014-05-26	3	8.6	HOJARASCA	ARACHNIDA	ACARINA	ORIBATIDA	PHTHIRACAROIDEA	0.5	39.4737	51.6129	89	45
P1	5	DRY	HIGH	2014-05-26	3	8.6	HOJARASCA	ARACHNIDA	ACARINA	ORIBATIDA	PHTHIRACAROIDEA	1.5	39.4737	51.6129	89	45
P1	5	DRY	HIGH	2014-05-26	3	8.6	HOJARASCA	ARACHNIDA	ACARINA	ORIBATIDA	PHTHIRACAROIDEA	0.5	39.4737	51.6129	89	45
P1	5	DRY	HIGH	2014-05-26	3	8.6	HOJARASCA	ARACHNIDA	ACARINA	ORIBATIDA	PHTHIRACAROIDEA	1	39.4737	51.6129	89	45
P1	5	DRY	HIGH	2014-05-26	3	8.6	HOJARASCA	ARACHNIDA	ACARINA	ORIBATIDA	PHTHIRACAROIDEA	0.5	39.4737	51.6129	89	45
P1	5	DRY	HIGH	2014-05-26	3	8.6	HOJARASCA	ARACHNIDA	ACARINA	ORIBATIDA	PHTHIRACAROIDEA	1.5	39.4737	51.6129	89	45
P1	5	DRY	HIGH	2014-05-26	3	8.6	HOJARASCA	ARACHNIDA	ACARINA	ORIBATIDA	PHTHIRACAROIDEA	1.5	39.4737	51.6129	89	45
P1	5	DRY	HIGH	2014-05-26	3	8.6	HOJARASCA	ARACHNIDA	ACARINA	ORIBATIDA	PHTHIRACAROIDEA	1.5	39.4737	51.6129	89	45
P1	5	DRY	HIGH	2014-05-26	3	8.6	HOJARASCA	ARACHNIDA	ACARINA	ORIBATIDA	PHTHIRACAROIDEA	1.5	39.4737	51.6129	89	45
P1	5	DRY	HIGH	2014-05-26	3	8.6	HOJARASCA	ARACHNIDA	ACARINA	ORIBATIDA	PHTHIRACAROIDEA	0.5	39.4737	51.6129	89	45
P1	5	DRY	HIGH	2014-05-26	3	8.6	HOJARASCA	ARACHNIDA	ACARINA	ORIBATIDA	PHTHIRACAROIDEA	1	39.4737	51.6129	89	45
P1	5	DRY	HIGH	2014-05-26	3	8.6	HOJARASCA	ARACHNIDA	ACARINA	ORIBATIDA	PHTHIRACAROIDEA	0.5	39.4737	51.6129	89	45
P1	5	DRY	HIGH	2014-05-26	3	8.6	HOJARASCA	ARACHNIDA	ACARINA	ORIBATIDA	PHTHIRACAROIDEA	1.5	39.4737	51.6129	89	45
P1	5	DRY	HIGH	2014-05-26	3	8.6	HOJARASCA	ARACHNIDA	ACARINA	ORIBATIDA	PHTHIRACAROIDEA	1	39.4737	51.6129	89	45
P1	5	DRY	HIGH	2014-05-26	3	8.6	HOJARASCA	ARACHNIDA	ACARINA	ORIBATIDA	PHTHIRACAROIDEA	1	39.4737	51.6129	89	45
P1	5	DRY	HIGH	2014-05-26	3	8.6	HOJARASCA	ARACHNIDA	ACARINA	ORIBATIDA	ACHIPTEROIDEA	1	39.4737	51.6129	89	45
P1	5	DRY	HIGH	2014-05-26	3	8.6	HOJARASCA	ARACHNIDA	ACARINA	ORIBATIDA	ACHIPTEROIDEA	1	39.4737	51.6129	89	45
P1	5	DRY	HIGH	2014-05-26	3	8.6	HOJARASCA	ARACHNIDA	ACARINA	ORIBATIDA	ACHIPTEROIDEA	1	39.4737	51.6129	89	45
P1	5	DRY	HIGH	2014-05-26	3	8.6	HOJARASCA	ARACHNIDA	ACARINA	ORIBATIDA	ACHIPTEROIDEA	1	39.4737	51.6129	89	45
P1	5	DRY	HIGH	2014-05-26	3	8.6	HOJARASCA	ARACHNIDA	ACARINA	ORIBATIDA	ACHIPTEROIDEA	1	39.4737	51.6129	89	45
P1	5	DRY	HIGH	2014-05-26	3	8.6	HOJARASCA	ARACHNIDA	ACARINA	ORIBATIDA	ACHIPTEROIDEA	1	39.4737	51.6129	89	45
P1	5	DRY	HIGH	2014-05-26	3	8.6	HOJARASCA	ARACHNIDA	ACARINA	ORIBATIDA	ACHIPTEROIDEA	1	39.4737	51.6129	89	45
P1	5	DRY	HIGH	2014-05-26	3	8.6	HOJARASCA	ARACHNIDA	ACARINA	ORIBATIDA	ACHIPTEROIDEA	1	39.4737	51.6129	89	45
P1	5	DRY	HIGH	2014-05-26	3	8.6	HOJARASCA	ARACHNIDA	ACARINA	ORIBATIDA	ACHIPTEROIDEA	1	39.4737	51.6129	89	45
P1	5	DRY	HIGH	2014-05-26	3	8.6	HOJARASCA	ARACHNIDA	ACARINA	ORIBATIDA	ACHIPTEROIDEA	1	39.4737	51.6129	89	45
P1	5	DRY	HIGH	2014-05-26	3	8.6	HOJARASCA	ARACHNIDA	ACARINA	ORIBATIDA	ACHIPTEROIDEA	1	39.4737	51.6129	89	45
P1	5	DRY	HIGH	2014-05-26	3	8.6	HOJARASCA	ARACHNIDA	ACARINA	ORIBATIDA	ACHIPTEROIDEA	1	39.4737	51.6129	89	45
P1	5	DRY	HIGH	2014-05-26	3	8.6	HOJARASCA	ARACHNIDA	ACARINA	ORIBATIDA	ACHIPTEROIDEA	1	39.4737	51.6129	89	45
P1	5	DRY	HIGH	2014-05-26	3	8.6	HOJARASCA	ARACHNIDA	ACARINA	ORIBATIDA	ACHIPTEROIDEA	1	39.4737	51.6129	89	45
P1	5	DRY	HIGH	2014-05-26	3	8.6	HOJARASCA	ARACHNIDA	ACARINA	ORIBATIDA	ACHIPTEROIDEA	1	39.4737	51.6129	89	45
P1	5	DRY	HIGH	2014-05-26	3	8.6	HOJARASCA	ARACHNIDA	ACARINA	ORIBATIDA	ACHIPTEROIDEA	1	39.4737	51.6129	89	45
P1	5	DRY	HIGH	2014-05-26	3	8.6	HOJARASCA	ARACHNIDA	ACARINA	ORIBATIDA	ACHIPTEROIDEA	1	39.4737	51.6129	89	45
P1	5	DRY	HIGH	2014-05-26	3	8.6	HOJARASCA	ARACHNIDA	ACARINA	ORIBATIDA	ACHIPTEROIDEA	1	39.4737	51.6129	89	45
P1	5	DRY	HIGH	2014-05-26	3	8.6	HOJARASCA	ARACHNIDA	ACARINA	ORIBATIDA	ACHIPTEROIDEA	1	39.4737	51.6129	89	45
P1	5	DRY	HIGH	2014-05-26	3	8.6	HOJARASCA	ARACHNIDA	ACARINA	ORIBATIDA	ACHIPTEROIDEA	1	39.4737	51.6129	89	45
P1	5	DRY	HIGH	2014-05-26	3	8.6	HOJARASCA	ARACHNIDA	ACARINA	ORIBATIDA	ACHIPTEROIDEA	1	39.4737	51.6129	89	45
P1	5	DRY	HIGH	2014-05-26	3	8.6	HOJARASCA	ARACHNIDA	ACARINA	ORIBATIDA	DAMAEOIDEA	1	39.4737	51.6129	89	45
P1	5	DRY	HIGH	2014-05-26	3	8.6	HOJARASCA	ARACHNIDA	ACARINA	ORIBATIDA	DAMAEOIDEA	1	39.4737	51.6129	89	45
P1	5	DRY	HIGH	2014-05-26	3	8.6	HOJARASCA	ARACHNIDA	ACARINA	ORIBATIDA	DAMAEOIDEA	1	39.4737	51.6129	89	45
P1	5	DRY	HIGH	2014-05-26	3	8.6	HOJARASCA	ARACHNIDA	ACARINA	ORIBATIDA	DAMAEOIDEA	1	39.4737	51.6129	89	45
P1	5	DRY	HIGH	2014-05-26	3	8.6	HOJARASCA	ARACHNIDA	ACARINA	ORIBATIDA	DAMAEOIDEA	1	39.4737	51.6129	89	45
P1	5	DRY	HIGH	2014-05-26	3	8.6	HOJARASCA	ARACHNIDA	ACARINA	ORIBATIDA	DAMAEOIDEA	1	39.4737	51.6129	89	45
P1	5	DRY	HIGH	2014-05-26	3	8.6	HOJARASCA	ARACHNIDA	ACARINA	ORIBATIDA	DAMAEOIDEA	1	39.4737	51.6129	89	45
P1	5	DRY	HIGH	2014-05-26	3	8.6	HOJARASCA	ARACHNIDA	ACARINA	ORIBATIDA	ORIBATIDA_OTROS	1	39.4737	51.6129	89	45
P1	5	DRY	HIGH	2014-05-26	3	8.6	HOJARASCA	ARACHNIDA	ACARINA	ORIBATIDA	ORIBATIDA_OTROS	1	39.4737	51.6129	89	45
P1	5	DRY	HIGH	2014-05-26	3	8.6	HOJARASCA	ARACHNIDA	ACARINA	ORIBATIDA	ORIBATIDA_OTROS	1	39.4737	51.6129	89	45
P1	5	DRY	HIGH	2014-05-26	3	8.6	HOJARASCA	ARACHNIDA	ACARINA	ORIBATIDA	ORIBATIDA_OTROS	1	39.4737	51.6129	89	45
P1	5	DRY	HIGH	2014-05-26	3	8.6	HOJARASCA	ARACHNIDA	ACARINA	ORIBATIDA	ORIBATIDA_OTROS	1	39.4737	51.6129	89	45
P1	5	DRY	HIGH	2014-05-26	3	8.6	HOJARASCA	ARACHNIDA	ACARINA	ORIBATIDA	ORIBATIDA_OTROS	0.5	39.4737	51.6129	89	45
P1	5	DRY	HIGH	2014-05-26	3	8.6	HOJARASCA	ARACHNIDA	ACARINA	ORIBATIDA	ORIBATIDA_OTROS	1	39.4737	51.6129	89	45
P1	5	DRY	HIGH	2014-05-26	3	8.6	HOJARASCA	ARACHNIDA	ACARINA	ORIBATIDA	ORIBATIDA_OTROS	1	39.4737	51.6129	89	45
P1	5	DRY	HIGH	2014-05-26	3	8.6	HOJARASCA	ARACHNIDA	ACARINA	ORIBATIDA	ORIBATIDA_OTROS	0.5	39.4737	51.6129	89	45
P1	5	DRY	HIGH	2014-05-26	3	8.6	HOJARASCA	ARACHNIDA	ACARINA	ORIBATIDA	ORIBATIDA_OTROS	0.5	39.4737	51.6129	89	45
P1	5	DRY	HIGH	2014-05-26	3	8.6	HOJARASCA	ARACHNIDA	ACARINA	ORIBATIDA	ORIBATIDA_OTROS	1.5	39.4737	51.6129	89	45
P1	5	DRY	HIGH	2014-05-26	3	8.6	HOJARASCA	ARACHNIDA	ACARINA	ORIBATIDA	ORIBATIDA_OTROS	1	39.4737	51.6129	89	45
P1	5	DRY	HIGH	2014-05-26	3	8.6	HOJARASCA	ARACHNIDA	ACARINA	ORIBATIDA	ORIBATIDA_OTROS	0.5	39.4737	51.6129	89	45
P1	5	DRY	HIGH	2014-05-26	3	8.6	HOJARASCA	ARACHNIDA	ACARINA	ORIBATIDA	ORIBATIDA_OTROS	1	39.4737	51.6129	89	45
P1	5	DRY	HIGH	2014-05-26	3	8.6	HOJARASCA	ARACHNIDA	ACARINA	ORIBATIDA	ORIBATIDA_OTROS	0.5	39.4737	51.6129	89	45
P1	5	DRY	HIGH	2014-05-26	3	8.6	HOJARASCA	ARACHNIDA	ACARINA	ORIBATIDA	ORIBATIDA_OTROS	1	39.4737	51.6129	89	45
P1	5	DRY	HIGH	2014-05-26	3	8.6	HOJARASCA	ARACHNIDA	ACARINA	ORIBATIDA	ORIBATIDA_OTROS	0.5	39.4737	51.6129	89	45
P1	5	DRY	HIGH	2014-05-26	3	8.6	HOJARASCA	ARACHNIDA	ACARINA	ORIBATIDA	ORIBATIDA_OTROS	0.5	39.4737	51.6129	89	45
P1	5	DRY	HIGH	2014-05-26	3	8.6	HOJARASCA	ARACHNIDA	ACARINA	ORIBATIDA	ORIBATIDA_OTROS	0.5	39.4737	51.6129	89	45
P1	5	DRY	HIGH	2014-05-26	3	8.6	HOJARASCA	ARACHNIDA	ACARINA	ORIBATIDA	ORIBATIDA_OTROS	1	39.4737	51.6129	89	45
P1	5	DRY	HIGH	2014-05-26	3	8.6	HOJARASCA	ARACHNIDA	ACARINA	ORIBATIDA	ORIBATIDA_OTROS	0.5	39.4737	51.6129	89	45
P1	5	DRY	HIGH	2014-05-26	3	8.6	HOJARASCA	ARACHNIDA	ACARINA	ORIBATIDA	ORIBATIDA_OTROS	1	39.4737	51.6129	89	45
P1	5	DRY	HIGH	2014-05-26	3	8.6	HOJARASCA	ARACHNIDA	ACARINA	ORIBATIDA	ORIBATIDA_OTROS	1	39.4737	51.6129	89	45
P1	5	DRY	HIGH	2014-05-26	3	8.6	HOJARASCA	ARACHNIDA	ACARINA	ORIBATIDA	ORIBATIDA_OTROS	1	39.4737	51.6129	89	45
P1	5	DRY	HIGH	2014-05-26	3	8.6	HOJARASCA	ARACHNIDA	ACARINA	ORIBATIDA	ORIBATIDA_OTROS	0.5	39.4737	51.6129	89	45
P1	5	DRY	HIGH	2014-05-26	3	8.6	HOJARASCA	ARACHNIDA	ACARINA	ORIBATIDA	ORIBATIDA_OTROS	1	39.4737	51.6129	89	45
P1	5	DRY	HIGH	2014-05-26	3	8.6	HOJARASCA	ARACHNIDA	ACARINA	ORIBATIDA	ORIBATIDA_OTROS	0.5	39.4737	51.6129	89	45
P1	5	DRY	HIGH	2014-05-26	3	8.6	HOJARASCA	ARACHNIDA	ACARINA	ORIBATIDA	ORIBATIDA_OTROS	1	39.4737	51.6129	89	45
P1	5	DRY	HIGH	2014-05-26	3	8.6	HOJARASCA	ARACHNIDA	ACARINA	ORIBATIDA	ORIBATIDA_OTROS	0.5	39.4737	51.6129	89	45
P1	5	DRY	HIGH	2014-05-26	3	8.6	HOJARASCA	ARACHNIDA	ACARINA	ORIBATIDA	ORIBATIDA_OTROS	0.5	39.4737	51.6129	89	45
P1	5	DRY	HIGH	2014-05-26	3	8.6	HOJARASCA	ARACHNIDA	ACARINA	ORIBATIDA	ORIBATIDA_OTROS	1	39.4737	51.6129	89	45
P1	5	DRY	HIGH	2014-05-26	3	8.6	HOJARASCA	ARACHNIDA	ACARINA	ORIBATIDA	ORIBATIDA_OTROS	0.5	39.4737	51.6129	89	45
P1	5	DRY	HIGH	2014-05-26	3	8.6	HOJARASCA	ARACHNIDA	ACARINA	ORIBATIDA	ORIBATIDA_OTROS	1	39.4737	51.6129	89	45
P1	5	DRY	HIGH	2014-05-26	3	8.6	HOJARASCA	ARACHNIDA	ACARINA	ORIBATIDA	ORIBATIDA_OTROS	1	39.4737	51.6129	89	45
P1	5	DRY	HIGH	2014-05-26	3	8.6	HOJARASCA	ARACHNIDA	ACARINA	ORIBATIDA	ORIBATIDA_OTROS	0.5	39.4737	51.6129	89	45
P1	5	DRY	HIGH	2014-05-26	3	8.6	HOJARASCA	ARACHNIDA	ACARINA	ORIBATIDA	ORIBATIDA_OTROS	1	39.4737	51.6129	89	45
P1	5	DRY	HIGH	2014-05-26	3	8.6	HOJARASCA	ARACHNIDA	ACARINA	ORIBATIDA	ORIBATIDA_OTROS	1	39.4737	51.6129	89	45
P1	5	DRY	HIGH	2014-05-26	3	8.6	HOJARASCA	ARACHNIDA	ACARINA	MESOSTIGMATA	GAMASINA	1	39.4737	51.6129	89	45
P1	5	DRY	HIGH	2014-05-26	3	8.6	HOJARASCA	ARACHNIDA	ACARINA	MESOSTIGMATA	GAMASINA	1	39.4737	51.6129	89	45
P1	5	DRY	HIGH	2014-05-26	3	8.6	HOJARASCA	ARACHNIDA	ACARINA	MESOSTIGMATA	GAMASINA	1.5	39.4737	51.6129	89	45
P1	5	DRY	HIGH	2014-05-26	3	8.6	HOJARASCA	ARACHNIDA	ACARINA	MESOSTIGMATA	GAMASINA	1.5	39.4737	51.6129	89	45
P1	5	DRY	HIGH	2014-05-26	3	8.6	HOJARASCA	ARACHNIDA	ACARINA	MESOSTIGMATA	GAMASINA	0.5	39.4737	51.6129	89	45
P1	5	DRY	HIGH	2014-05-26	3	8.6	HOJARASCA	ARACHNIDA	ACARINA	MESOSTIGMATA	GAMASINA	0.5	39.4737	51.6129	89	45
P1	5	DRY	HIGH	2014-05-26	3	8.6	HOJARASCA	ARACHNIDA	ACARINA	MESOSTIGMATA	GAMASINA	1	39.4737	51.6129	89	45
P1	5	DRY	HIGH	2014-05-26	3	8.6	HOJARASCA	ARACHNIDA	ACARINA	MESOSTIGMATA	GAMASINA	0.5	39.4737	51.6129	89	45
P1	5	DRY	HIGH	2014-05-26	3	8.6	HOJARASCA	ARACHNIDA	ACARINA	MESOSTIGMATA	GAMASINA	1	39.4737	51.6129	89	45
P1	5	DRY	HIGH	2014-05-26	3	8.6	HOJARASCA	ARACHNIDA	ACARINA	MESOSTIGMATA	GAMASINA	1	39.4737	51.6129	89	45
P1	5	DRY	HIGH	2014-05-26	3	8.6	HOJARASCA	ARACHNIDA	ACARINA	MESOSTIGMATA	GAMASINA	0.5	39.4737	51.6129	89	45
P1	5	DRY	HIGH	2014-05-26	3	8.6	HOJARASCA	ARACHNIDA	ACARINA	MESOSTIGMATA	GAMASINA	1	39.4737	51.6129	89	45
P1	5	DRY	HIGH	2014-05-26	3	8.6	HOJARASCA	ARACHNIDA	ACARINA	MESOSTIGMATA	GAMASINA	1	39.4737	51.6129	89	45
P1	5	DRY	HIGH	2014-05-26	3	8.6	HOJARASCA	ARACHNIDA	ACARINA	MESOSTIGMATA	GAMASINA	0.5	39.4737	51.6129	89	45
P1	5	DRY	HIGH	2014-05-26	3	8.6	HOJARASCA	ARACHNIDA	ACARINA	MESOSTIGMATA	GAMASINA	1	39.4737	51.6129	89	45
P1	5	DRY	HIGH	2014-05-26	3	8.6	HOJARASCA	ARACHNIDA	ACARINA	MESOSTIGMATA	GAMASINA	1.5	39.4737	51.6129	89	45
P1	5	DRY	HIGH	2014-05-26	3	8.6	HOJARASCA	ARACHNIDA	ACARINA	MESOSTIGMATA	GAMASINA	1	39.4737	51.6129	89	45
P1	5	DRY	HIGH	2014-05-26	3	8.6	HOJARASCA	ARACHNIDA	ACARINA	MESOSTIGMATA	GAMASINA	1	39.4737	51.6129	89	45
P1	5	DRY	HIGH	2014-05-26	3	8.6	HOJARASCA	ARACHNIDA	ACARINA	MESOSTIGMATA	GAMASINA	0.5	39.4737	51.6129	89	45
P1	5	DRY	HIGH	2014-05-26	3	8.6	HOJARASCA	ARACHNIDA	ACARINA	MESOSTIGMATA	GAMASINA	1	39.4737	51.6129	89	45
P1	5	DRY	HIGH	2014-05-26	3	8.6	HOJARASCA	ARACHNIDA	ACARINA	MESOSTIGMATA	GAMASINA	0.5	39.4737	51.6129	89	45
P1	5	DRY	HIGH	2014-05-26	3	8.6	HOJARASCA	ARACHNIDA	ACARINA	MESOSTIGMATA	GAMASINA	0.5	39.4737	51.6129	89	45
P1	5	DRY	HIGH	2014-05-26	3	8.6	HOJARASCA	ARACHNIDA	ACARINA	MESOSTIGMATA	GAMASINA	1	39.4737	51.6129	89	45
P1	5	DRY	HIGH	2014-05-26	3	8.6	HOJARASCA	ARACHNIDA	ACARINA	MESOSTIGMATA	GAMASINA	1	39.4737	51.6129	89	45
P1	5	DRY	HIGH	2014-05-26	3	8.6	HOJARASCA	ARACHNIDA	ACARINA	MESOSTIGMATA	GAMASINA	1.5	39.4737	51.6129	89	45
P1	5	DRY	HIGH	2014-05-26	3	8.6	HOJARASCA	ARACHNIDA	ACARINA	MESOSTIGMATA	GAMASINA	1.5	39.4737	51.6129	89	45
P1	5	DRY	HIGH	2014-05-26	3	8.6	HOJARASCA	ARACHNIDA	ACARINA	MESOSTIGMATA	GAMASINA	1	39.4737	51.6129	89	45
P1	5	DRY	HIGH	2014-05-26	3	8.6	HOJARASCA	ARACHNIDA	ACARINA	MESOSTIGMATA	GAMASINA	1	39.4737	51.6129	89	45
P1	5	DRY	HIGH	2014-05-26	3	8.6	HOJARASCA	ARACHNIDA	ACARINA	MESOSTIGMATA	GAMASINA	1.5	39.4737	51.6129	89	45
P1	5	DRY	HIGH	2014-05-26	3	8.6	HOJARASCA	ARACHNIDA	ACARINA	MESOSTIGMATA	GAMASINA	1	39.4737	51.6129	89	45
P1	5	DRY	HIGH	2014-05-26	3	8.6	HOJARASCA	ARACHNIDA	ACARINA	MESOSTIGMATA	GAMASINA	1	39.4737	51.6129	89	45
P1	5	DRY	HIGH	2014-05-26	3	8.6	HOJARASCA	ARACHNIDA	ACARINA	MESOSTIGMATA	GAMASINA	1	39.4737	51.6129	89	45
P1	5	DRY	HIGH	2014-05-26	3	8.6	HOJARASCA	ARACHNIDA	ACARINA	MESOSTIGMATA	UROPODINA	1	39.4737	51.6129	89	45
P1	5	DRY	HIGH	2014-05-26	3	8.6	HOJARASCA	ARACHNIDA	ACARINA	MESOSTIGMATA	UROPODINA	1	39.4737	51.6129	89	45
P1	5	DRY	HIGH	2014-05-26	3	8.6	HOJARASCA	ARACHNIDA	ACARINA	MESOSTIGMATA	UROPODINA	1	39.4737	51.6129	89	45
P1	5	DRY	HIGH	2014-05-26	3	8.6	HOJARASCA	ARACHNIDA	ACARINA	MESOSTIGMATA	UROPODINA	1	39.4737	51.6129	89	45
P1	5	DRY	HIGH	2014-05-26	3	8.6	HOJARASCA	ARACHNIDA	ACARINA	MESOSTIGMATA	UROPODINA	1	39.4737	51.6129	89	45
P1	5	DRY	HIGH	2014-05-26	3	8.6	HOJARASCA	ARACHNIDA	ACARINA	MESOSTIGMATA	UROPODINA	1	39.4737	51.6129	89	45
P1	5	DRY	HIGH	2014-05-26	3	8.6	HOJARASCA	ARACHNIDA	ACARINA	MESOSTIGMATA	UROPODINA	1	39.4737	51.6129	89	45
P1	5	DRY	HIGH	2014-05-26	3	8.6	HOJARASCA	ARACHNIDA	ACARINA	PROSTIGMATA	EUPODOIDEA	1	39.4737	51.6129	89	45
P1	5	DRY	HIGH	2014-05-26	3	8.6	HOJARASCA	ARACHNIDA	ACARINA	PROSTIGMATA	RHAGIDIIDAE	0.5	39.4737	51.6129	89	45
P1	5	DRY	HIGH	2014-05-26	3	8.6	HOJARASCA	ARACHNIDA	ACARINA	PROSTIGMATA	ANYSTOIDEA	0.5	39.4737	51.6129	89	45
P1	5	DRY	HIGH	2014-05-26	3	8.6	HOJARASCA	ARACHNIDA	ACARINA	PROSTIGMATA	LABIDOSTOMATOIDEA	0.5	39.4737	51.6129	89	45
P1	5	DRY	HIGH	2014-05-26	3	8.6	HOJARASCA	ARACHNIDA	ACARINA	PROSTIGMATA	PROSTIGMATA_OTROS	0.5	39.4737	51.6129	89	45
P1	5	DRY	HIGH	2014-05-26	3	8.6	HOJARASCA	ARACHNIDA	ARANEIDA	ARANEIDA	TELA	2	39.4737	51.6129	89	45
P1	5	DRY	HIGH	2014-05-26	3	8.6	HOJARASCA	ARACHNIDA	ARANEIDA	ARANEIDA	TELA	3.5	39.4737	51.6129	89	45
P1	5	DRY	HIGH	2014-05-26	3	8.6	HOJARASCA	ARACHNIDA	PSEUDOSCORPIONIDA	PSEUDOSCORPIONIDA	PSEUDOSCORPIONIDA	2.5	39.4737	51.6129	89	45
P1	5	DRY	HIGH	2014-05-26	3	8.6	HOJARASCA	ARACHNIDA	PSEUDOSCORPIONIDA	PSEUDOSCORPIONIDA	PSEUDOSCORPIONIDA	2	39.4737	51.6129	89	45
P1	5	DRY	HIGH	2014-05-26	3	8.6	HOJARASCA	ARACHNIDA	PSEUDOSCORPIONIDA	PSEUDOSCORPIONIDA	PSEUDOSCORPIONIDA	2	39.4737	51.6129	89	45
P1	5	DRY	HIGH	2014-05-26	3	8.6	HOJARASCA	ARACHNIDA	PSEUDOSCORPIONIDA	PSEUDOSCORPIONIDA	PSEUDOSCORPIONIDA	2	39.4737	51.6129	89	45
P1	5	DRY	HIGH	2014-05-26	3	8.6	HOJARASCA	ARACHNIDA	PSEUDOSCORPIONIDA	PSEUDOSCORPIONIDA	PSEUDOSCORPIONIDA	2	39.4737	51.6129	89	45
P1	5	DRY	HIGH	2014-05-26	3	8.6	HOJARASCA	ARACHNIDA	PSEUDOSCORPIONIDA	PSEUDOSCORPIONIDA	PSEUDOSCORPIONIDA	1.5	39.4737	51.6129	89	45
P1	5	DRY	HIGH	2014-05-26	3	8.6	HOJARASCA	ARACHNIDA	PSEUDOSCORPIONIDA	PSEUDOSCORPIONIDA	PSEUDOSCORPIONIDA	2	39.4737	51.6129	89	45
P1	5	DRY	HIGH	2014-05-26	3	8.6	HOJARASCA	ARACHNIDA	PSEUDOSCORPIONIDA	PSEUDOSCORPIONIDA	PSEUDOSCORPIONIDA	2	39.4737	51.6129	89	45
P1	5	DRY	HIGH	2014-05-26	3	8.6	HOJARASCA	ARACHNIDA	PSEUDOSCORPIONIDA	PSEUDOSCORPIONIDA	PSEUDOSCORPIONIDA	2	39.4737	51.6129	89	45
P1	5	DRY	HIGH	2014-05-26	3	8.6	HOJARASCA	ARACHNIDA	PSEUDOSCORPIONIDA	PSEUDOSCORPIONIDA	PSEUDOSCORPIONIDA	2.5	39.4737	51.6129	89	45
P1	5	DRY	HIGH	2014-05-26	3	8.6	HOJARASCA	ARACHNIDA	PSEUDOSCORPIONIDA	PSEUDOSCORPIONIDA	PSEUDOSCORPIONIDA	2	39.4737	51.6129	89	45
P1	5	DRY	HIGH	2014-05-26	3	8.6	HOJARASCA	HEXAPODA	COLLEMBOLA	ENTOMOBRYOMORPHA	ENTOMOBRYOMORPHA	1.5	39.4737	51.6129	89	45
P1	5	DRY	HIGH	2014-05-26	3	8.6	HOJARASCA	HEXAPODA	COLLEMBOLA	ENTOMOBRYOMORPHA	ENTOMOBRYOMORPHA	1.5	39.4737	51.6129	89	45
P1	5	DRY	HIGH	2014-05-26	3	8.6	HOJARASCA	HEXAPODA	COLLEMBOLA	ENTOMOBRYOMORPHA	ENTOMOBRYOMORPHA	1	39.4737	51.6129	89	45
P1	5	DRY	HIGH	2014-05-26	3	8.6	HOJARASCA	HEXAPODA	COLLEMBOLA	ENTOMOBRYOMORPHA	ENTOMOBRYOMORPHA	0.5	39.4737	51.6129	89	45
P1	5	DRY	HIGH	2014-05-26	3	8.6	HOJARASCA	HEXAPODA	COLLEMBOLA	ENTOMOBRYOMORPHA	ENTOMOBRYOMORPHA	1	39.4737	51.6129	89	45
P1	5	DRY	HIGH	2014-05-26	3	8.6	HOJARASCA	HEXAPODA	COLLEMBOLA	ENTOMOBRYOMORPHA	ENTOMOBRYOMORPHA	1.5	39.4737	51.6129	89	45
P1	5	DRY	HIGH	2014-05-26	3	8.6	HOJARASCA	HEXAPODA	COLLEMBOLA	ENTOMOBRYOMORPHA	ENTOMOBRYOMORPHA	1.5	39.4737	51.6129	89	45
P1	5	DRY	HIGH	2014-05-26	3	8.6	HOJARASCA	HEXAPODA	COLLEMBOLA	ENTOMOBRYOMORPHA	ENTOMOBRYOMORPHA	1	39.4737	51.6129	89	45
P1	5	DRY	HIGH	2014-05-26	3	8.6	HOJARASCA	HEXAPODA	COLLEMBOLA	ENTOMOBRYOMORPHA	ENTOMOBRYOMORPHA	0.5	39.4737	51.6129	89	45
P1	5	DRY	HIGH	2014-05-26	3	8.6	HOJARASCA	HEXAPODA	COLLEMBOLA	ENTOMOBRYOMORPHA	ENTOMOBRYOMORPHA	0.5	39.4737	51.6129	89	45
P1	5	DRY	HIGH	2014-05-26	3	8.6	HOJARASCA	HEXAPODA	COLLEMBOLA	ENTOMOBRYOMORPHA	ENTOMOBRYOMORPHA	1.5	39.4737	51.6129	89	45
P1	5	DRY	HIGH	2014-05-26	3	8.6	HOJARASCA	HEXAPODA	COLLEMBOLA	ENTOMOBRYOMORPHA	ENTOMOBRYOMORPHA	2	39.4737	51.6129	89	45
P1	5	DRY	HIGH	2014-05-26	3	8.6	HOJARASCA	HEXAPODA	COLLEMBOLA	ENTOMOBRYOMORPHA	ENTOMOBRYOMORPHA	1.5	39.4737	51.6129	89	45
P1	5	DRY	HIGH	2014-05-26	3	8.6	HOJARASCA	HEXAPODA	COLLEMBOLA	ENTOMOBRYOMORPHA	ENTOMOBRYOMORPHA	1.5	39.4737	51.6129	89	45
P1	5	DRY	HIGH	2014-05-26	3	8.6	HOJARASCA	HEXAPODA	COLLEMBOLA	ENTOMOBRYOMORPHA	ENTOMOBRYOMORPHA	0.5	39.4737	51.6129	89	45
P1	5	DRY	HIGH	2014-05-26	3	8.6	HOJARASCA	HEXAPODA	COLLEMBOLA	ENTOMOBRYOMORPHA	ENTOMOBRYOMORPHA	1	39.4737	51.6129	89	45
P1	5	DRY	HIGH	2014-05-26	3	8.6	HOJARASCA	HEXAPODA	COLLEMBOLA	ENTOMOBRYOMORPHA	ENTOMOBRYOMORPHA	1.5	39.4737	51.6129	89	45
P1	5	DRY	HIGH	2014-05-26	3	8.6	HOJARASCA	HEXAPODA	COLLEMBOLA	ENTOMOBRYOMORPHA	ENTOMOBRYOMORPHA	2	39.4737	51.6129	89	45
P1	5	DRY	HIGH	2014-05-26	3	8.6	HOJARASCA	HEXAPODA	COLLEMBOLA	PODUROMORPHA	PODUROMORPHA	1	39.4737	51.6129	89	45
P1	5	DRY	HIGH	2014-05-26	3	8.6	HOJARASCA	HEXAPODA	COLLEMBOLA	PODUROMORPHA	PODUROMORPHA	1	39.4737	51.6129	89	45
P1	5	DRY	HIGH	2014-05-26	3	8.6	HOJARASCA	HEXAPODA	COLLEMBOLA	SYMPHYPLEONA	SYMPHYPLEONA	2.5	39.4737	51.6129	89	45
P1	5	DRY	HIGH	2014-05-26	3	8.6	HOJARASCA	HEXAPODA	DIPLURA	CAMPODEIDAE	CAMPODEIDAE	4.5	39.4737	51.6129	89	45
P1	5	DRY	HIGH	2014-05-26	3	8.6	HOJARASCA	MYRIAPODA	CHILOPODA	LITHOBIOMORPHA	LITHOBIOMORPHA	6	39.4737	51.6129	89	45
P1	5	DRY	HIGH	2014-05-26	3	8.6	HOJARASCA	MYRIAPODA	CHILOPODA	GEOPHILOMORPHA	GEOPHILOMORPHA	18	39.4737	51.6129	89	45
P1	5	DRY	HIGH	2014-05-26	3	8.6	HOJARASCA	MYRIAPODA	CHILOPODA	GEOPHILOMORPHA	GEOPHILOMORPHA	16	39.4737	51.6129	89	45
P1	5	DRY	HIGH	2014-05-26	3	8.6	HOJARASCA	MYRIAPODA	DIPLOPODA	PSELAPHOGNATA	PSELAPHOGNATA	2.5	39.4737	51.6129	89	45
P1	5	DRY	HIGH	2014-05-26	3	8.6	HOJARASCA	HEXAPODA	COLEOPTERA	COLEOPTERA_OTROS	COLEOPTERA_OTROS	1.5	39.4737	51.6129	89	45
P1	5	DRY	HIGH	2014-05-26	3	8.6	HOJARASCA	HEXAPODA	LARVAS	LARVAS_OTROS	LARVAS_OTROS	4	39.4737	51.6129	89	45
P1	5	DRY	HIGH	2014-05-26	3	8.6	HOJARASCA	HEXAPODA	LARVAS	LARVAS_OTROS	LARVAS_OTROS	1.5	39.4737	51.6129	89	45
P1	5	DRY	HIGH	2014-05-26	3	8.6	HOJARASCA	HEXAPODA	LARVAS	LARVAS_OTROS	LARVAS_OTROS	5	39.4737	51.6129	89	45
P1	5	DRY	HIGH	2014-05-26	3	8.6	HOJARASCA	HEXAPODA	LARVAS	LARVAS_OTROS	LARVAS_OTROS	6	39.4737	51.6129	89	45
P1	5	DRY	HIGH	2014-05-26	3	8.6	HOJARASCA	HEXAPODA	LARVAS	LARVAS_OTROS	LARVAS_OTROS	2	39.4737	51.6129	89	45
P1	5	DRY	HIGH	2014-05-26	3	8.6	HOJARASCA	HEXAPODA	LARVAS	LARVAS_OTROS	LARVAS_OTROS	1.5	39.4737	51.6129	89	45
P1	5	DRY	HIGH	2014-05-26	3	8.6	HOJARASCA	HEXAPODA	LARVAS	LARVAS_OTROS	LARVAS_OTROS	1.5	39.4737	51.6129	89	45
P1	5	DRY	HIGH	2014-05-26	3	8.6	HOJARASCA	HEXAPODA	LARVAS	LARVAS_OTROS	LARVAS_OTROS	6	39.4737	51.6129	89	45
P1	5	DRY	HIGH	2014-05-26	3	8.6	HOJARASCA	HEXAPODA	LARVAS	LARVAS_OTROS	LARVAS_OTROS	1.5	39.4737	51.6129	89	45
P1	5	DRY	HIGH	2014-05-26	3	8.6	HOJARASCA	HEXAPODA	LARVAS	LARVAS_OTROS	LARVAS_OTROS	1.5	39.4737	51.6129	89	45
P1	5	DRY	HIGH	2014-05-26	3	8.6	HOJARASCA	MOLLUSCA	GASTROPODA	PULMONATA	CARACOL	1.5	39.4737	51.6129	89	45
P1	5	DRY	HIGH	2014-05-26	3	8.6	HOJARASCA	MOLLUSCA	GASTROPODA	PULMONATA	CARACOL	1.5	39.4737	51.6129	89	45
P1	5	DRY	HIGH	2014-05-26	3	8.6	HOJARASCA	MOLLUSCA	GASTROPODA	PULMONATA	CARACOL	1	39.4737	51.6129	89	45
P1	5	DRY	HIGH	2014-05-26	3	8.6	HOJARASCA	MOLLUSCA	GASTROPODA	PULMONATA	CARACOL	1	39.4737	51.6129	89	45
P1	5	DRY	HIGH	2014-05-26	3	8.6	HOJARASCA	MOLLUSCA	GASTROPODA	PULMONATA	CARACOL	1.5	39.4737	51.6129	89	45
P1	5	DRY	HIGH	2014-05-26	3	8.6	HOJARASCA	MOLLUSCA	GASTROPODA	PULMONATA	CARACOL	1.5	39.4737	51.6129	89	45
P1	5	DRY	HIGH	2014-05-26	3	8.6	HOJARASCA	MOLLUSCA	GASTROPODA	PULMONATA	CARACOL	2	39.4737	51.6129	89	45
P1	5	DRY	HIGH	2014-05-26	3	8.6	HOJARASCA	MOLLUSCA	GASTROPODA	PULMONATA	CARACOL	1	39.4737	51.6129	89	45
P1	5	DRY	HIGH	2014-05-26	3	8.6	HOJARASCA	MOLLUSCA	GASTROPODA	PULMONATA	BABOSA	6	39.4737	51.6129	89	45
P1	5	DRY	HIGH	2014-05-26	3	8.6	HOJARASCA	MOLLUSCA	GASTROPODA	PULMONATA	BABOSA	4	39.4737	51.6129	89	45
P1	6	DRY	NONE	2014-05-26	3	9.32	HOJARASCA	ANNELIDA	ENCHYTRAEIDAE	ENCHYTRAEIDAE	ENCHYTRAEIDAE	6	39.4737	NA	89	0
P1	6	DRY	NONE	2014-05-26	3	9.32	HOJARASCA	ANNELIDA	ENCHYTRAEIDAE	ENCHYTRAEIDAE	ENCHYTRAEIDAE	10	39.4737	NA	89	0
P1	6	DRY	NONE	2014-05-26	3	9.32	HOJARASCA	ANNELIDA	ENCHYTRAEIDAE	ENCHYTRAEIDAE	ENCHYTRAEIDAE	12	39.4737	NA	89	0
P1	6	DRY	NONE	2014-05-26	3	9.32	HOJARASCA	ANNELIDA	ENCHYTRAEIDAE	ENCHYTRAEIDAE	ENCHYTRAEIDAE	9	39.4737	NA	89	0
P1	6	DRY	NONE	2014-05-26	3	9.32	HOJARASCA	ANNELIDA	ENCHYTRAEIDAE	ENCHYTRAEIDAE	ENCHYTRAEIDAE	5	39.4737	NA	89	0
P1	6	DRY	NONE	2014-05-26	3	9.32	HOJARASCA	ANNELIDA	ENCHYTRAEIDAE	ENCHYTRAEIDAE	ENCHYTRAEIDAE	4	39.4737	NA	89	0
P1	6	DRY	NONE	2014-05-26	3	9.32	HOJARASCA	ANNELIDA	ENCHYTRAEIDAE	ENCHYTRAEIDAE	ENCHYTRAEIDAE	3	39.4737	NA	89	0
P1	6	DRY	NONE	2014-05-26	3	9.32	HOJARASCA	ANNELIDA	ENCHYTRAEIDAE	ENCHYTRAEIDAE	ENCHYTRAEIDAE	3	39.4737	NA	89	0
P1	6	DRY	NONE	2014-05-26	3	9.32	HOJARASCA	ANNELIDA	ENCHYTRAEIDAE	ENCHYTRAEIDAE	ENCHYTRAEIDAE	4	39.4737	NA	89	0
P1	6	DRY	NONE	2014-05-26	3	9.32	HOJARASCA	ANNELIDA	ENCHYTRAEIDAE	ENCHYTRAEIDAE	ENCHYTRAEIDAE	3	39.4737	NA	89	0
P1	6	DRY	NONE	2014-05-26	3	9.32	HOJARASCA	ANNELIDA	ENCHYTRAEIDAE	ENCHYTRAEIDAE	ENCHYTRAEIDAE	3	39.4737	NA	89	0
P1	6	DRY	NONE	2014-05-26	3	9.32	HOJARASCA	ANNELIDA	ENCHYTRAEIDAE	ENCHYTRAEIDAE	ENCHYTRAEIDAE	12	39.4737	NA	89	0
P1	6	DRY	NONE	2014-05-26	3	9.32	HOJARASCA	ANNELIDA	ENCHYTRAEIDAE	ENCHYTRAEIDAE	ENCHYTRAEIDAE	3	39.4737	NA	89	0
P1	6	DRY	NONE	2014-05-26	3	9.32	HOJARASCA	ANNELIDA	ENCHYTRAEIDAE	ENCHYTRAEIDAE	ENCHYTRAEIDAE	3	39.4737	NA	89	0
P1	6	DRY	NONE	2014-05-26	3	9.32	HOJARASCA	ANNELIDA	ENCHYTRAEIDAE	ENCHYTRAEIDAE	ENCHYTRAEIDAE	12	39.4737	NA	89	0
P1	6	DRY	NONE	2014-05-26	3	9.32	HOJARASCA	ANNELIDA	ENCHYTRAEIDAE	ENCHYTRAEIDAE	ENCHYTRAEIDAE	11	39.4737	NA	89	0
P1	6	DRY	NONE	2014-05-26	3	9.32	HOJARASCA	ANNELIDA	ENCHYTRAEIDAE	ENCHYTRAEIDAE	ENCHYTRAEIDAE	4	39.4737	NA	89	0
P1	6	DRY	NONE	2014-05-26	3	9.32	HOJARASCA	ANNELIDA	ENCHYTRAEIDAE	ENCHYTRAEIDAE	ENCHYTRAEIDAE	4	39.4737	NA	89	0
P1	6	DRY	NONE	2014-05-26	3	9.32	HOJARASCA	ANNELIDA	ENCHYTRAEIDAE	ENCHYTRAEIDAE	ENCHYTRAEIDAE	3	39.4737	NA	89	0
P1	6	DRY	NONE	2014-05-26	3	9.32	HOJARASCA	ANNELIDA	ENCHYTRAEIDAE	ENCHYTRAEIDAE	ENCHYTRAEIDAE	3	39.4737	NA	89	0
P1	6	DRY	NONE	2014-05-26	3	9.32	HOJARASCA	ANNELIDA	ENCHYTRAEIDAE	ENCHYTRAEIDAE	ENCHYTRAEIDAE	13	39.4737	NA	89	0
P1	6	DRY	NONE	2014-05-26	3	9.32	HOJARASCA	ANNELIDA	ENCHYTRAEIDAE	ENCHYTRAEIDAE	ENCHYTRAEIDAE	5	39.4737	NA	89	0
P1	6	DRY	NONE	2014-05-26	3	9.32	HOJARASCA	ANNELIDA	ENCHYTRAEIDAE	ENCHYTRAEIDAE	ENCHYTRAEIDAE	3	39.4737	NA	89	0
P1	6	DRY	NONE	2014-05-26	3	9.32	HOJARASCA	ANNELIDA	ENCHYTRAEIDAE	ENCHYTRAEIDAE	ENCHYTRAEIDAE	4	39.4737	NA	89	0
P1	6	DRY	NONE	2014-05-26	3	9.32	HOJARASCA	ANNELIDA	ENCHYTRAEIDAE	ENCHYTRAEIDAE	ENCHYTRAEIDAE	3	39.4737	NA	89	0
P1	6	DRY	NONE	2014-05-26	3	9.32	HOJARASCA	ANNELIDA	ENCHYTRAEIDAE	ENCHYTRAEIDAE	ENCHYTRAEIDAE	6	39.4737	NA	89	0
P1	6	DRY	NONE	2014-05-26	3	9.32	HOJARASCA	ANNELIDA	ENCHYTRAEIDAE	ENCHYTRAEIDAE	ENCHYTRAEIDAE	10	39.4737	NA	89	0
P1	6	DRY	NONE	2014-05-26	3	9.32	HOJARASCA	ANNELIDA	ENCHYTRAEIDAE	ENCHYTRAEIDAE	ENCHYTRAEIDAE	4	39.4737	NA	89	0
P1	6	DRY	NONE	2014-05-26	3	9.32	HOJARASCA	ANNELIDA	ENCHYTRAEIDAE	ENCHYTRAEIDAE	ENCHYTRAEIDAE	4	39.4737	NA	89	0
P1	6	DRY	NONE	2014-05-26	3	9.32	HOJARASCA	ANNELIDA	ENCHYTRAEIDAE	ENCHYTRAEIDAE	ENCHYTRAEIDAE	5	39.4737	NA	89	0
P1	6	DRY	NONE	2014-05-26	3	9.32	HOJARASCA	ANNELIDA	ENCHYTRAEIDAE	ENCHYTRAEIDAE	ENCHYTRAEIDAE	6	39.4737	NA	89	0
P1	6	DRY	NONE	2014-05-26	3	9.32	HOJARASCA	ANNELIDA	ENCHYTRAEIDAE	ENCHYTRAEIDAE	ENCHYTRAEIDAE	4	39.4737	NA	89	0
P1	6	DRY	NONE	2014-05-26	3	9.32	HOJARASCA	ANNELIDA	ENCHYTRAEIDAE	ENCHYTRAEIDAE	ENCHYTRAEIDAE	3	39.4737	NA	89	0
P1	6	DRY	NONE	2014-05-26	3	9.32	HOJARASCA	ANNELIDA	ENCHYTRAEIDAE	ENCHYTRAEIDAE	ENCHYTRAEIDAE	3	39.4737	NA	89	0
P1	6	DRY	NONE	2014-05-26	3	9.32	HOJARASCA	ANNELIDA	ENCHYTRAEIDAE	ENCHYTRAEIDAE	ENCHYTRAEIDAE	3	39.4737	NA	89	0
P1	6	DRY	NONE	2014-05-26	3	9.32	HOJARASCA	ANNELIDA	ENCHYTRAEIDAE	ENCHYTRAEIDAE	ENCHYTRAEIDAE	3	39.4737	NA	89	0
P1	6	DRY	NONE	2014-05-26	3	9.32	HOJARASCA	ANNELIDA	ENCHYTRAEIDAE	ENCHYTRAEIDAE	ENCHYTRAEIDAE	5	39.4737	NA	89	0
P1	6	DRY	NONE	2014-05-26	3	9.32	HOJARASCA	ANNELIDA	ENCHYTRAEIDAE	ENCHYTRAEIDAE	ENCHYTRAEIDAE	6	39.4737	NA	89	0
P1	6	DRY	NONE	2014-05-26	3	9.32	HOJARASCA	ANNELIDA	ENCHYTRAEIDAE	ENCHYTRAEIDAE	ENCHYTRAEIDAE	7	39.4737	NA	89	0
P1	6	DRY	NONE	2014-05-26	3	9.32	HOJARASCA	ANNELIDA	ENCHYTRAEIDAE	ENCHYTRAEIDAE	ENCHYTRAEIDAE	3	39.4737	NA	89	0
P1	6	DRY	NONE	2014-05-26	3	9.32	HOJARASCA	ANNELIDA	ENCHYTRAEIDAE	ENCHYTRAEIDAE	ENCHYTRAEIDAE	6	39.4737	NA	89	0
P1	6	DRY	NONE	2014-05-26	3	9.32	HOJARASCA	ANNELIDA	ENCHYTRAEIDAE	ENCHYTRAEIDAE	ENCHYTRAEIDAE	14	39.4737	NA	89	0
P1	6	DRY	NONE	2014-05-26	3	9.32	HOJARASCA	ANNELIDA	ENCHYTRAEIDAE	ENCHYTRAEIDAE	ENCHYTRAEIDAE	12	39.4737	NA	89	0
P1	6	DRY	NONE	2014-05-26	3	9.32	HOJARASCA	ANNELIDA	ENCHYTRAEIDAE	ENCHYTRAEIDAE	ENCHYTRAEIDAE	6	39.4737	NA	89	0
P1	6	DRY	NONE	2014-05-26	3	9.32	HOJARASCA	ANNELIDA	ENCHYTRAEIDAE	ENCHYTRAEIDAE	ENCHYTRAEIDAE	7	39.4737	NA	89	0
P1	6	DRY	NONE	2014-05-26	3	9.32	HOJARASCA	ANNELIDA	ENCHYTRAEIDAE	ENCHYTRAEIDAE	ENCHYTRAEIDAE	3	39.4737	NA	89	0
P1	6	DRY	NONE	2014-05-26	3	9.32	HOJARASCA	ANNELIDA	ENCHYTRAEIDAE	ENCHYTRAEIDAE	ENCHYTRAEIDAE	13	39.4737	NA	89	0
P1	6	DRY	NONE	2014-05-26	3	9.32	HOJARASCA	ANNELIDA	ENCHYTRAEIDAE	ENCHYTRAEIDAE	ENCHYTRAEIDAE	4	39.4737	NA	89	0
P1	6	DRY	NONE	2014-05-26	3	9.32	HOJARASCA	ANNELIDA	ENCHYTRAEIDAE	ENCHYTRAEIDAE	ENCHYTRAEIDAE	4	39.4737	NA	89	0
P1	6	DRY	NONE	2014-05-26	3	9.32	HOJARASCA	ANNELIDA	ENCHYTRAEIDAE	ENCHYTRAEIDAE	ENCHYTRAEIDAE	5	39.4737	NA	89	0
P1	6	DRY	NONE	2014-05-26	3	9.32	HOJARASCA	ANNELIDA	ENCHYTRAEIDAE	ENCHYTRAEIDAE	ENCHYTRAEIDAE	5	39.4737	NA	89	0
P1	6	DRY	NONE	2014-05-26	3	9.32	HOJARASCA	ANNELIDA	ENCHYTRAEIDAE	ENCHYTRAEIDAE	ENCHYTRAEIDAE	3	39.4737	NA	89	0
P1	6	DRY	NONE	2014-05-26	3	9.32	HOJARASCA	ANNELIDA	ENCHYTRAEIDAE	ENCHYTRAEIDAE	ENCHYTRAEIDAE	7	39.4737	NA	89	0
P1	6	DRY	NONE	2014-05-26	3	9.32	HOJARASCA	ANNELIDA	ENCHYTRAEIDAE	ENCHYTRAEIDAE	ENCHYTRAEIDAE	4	39.4737	NA	89	0
P1	6	DRY	NONE	2014-05-26	3	9.32	HOJARASCA	ANNELIDA	ENCHYTRAEIDAE	ENCHYTRAEIDAE	ENCHYTRAEIDAE	4	39.4737	NA	89	0
P1	6	DRY	NONE	2014-05-26	3	9.32	HOJARASCA	ANNELIDA	LUMBRICIDAE	LUMBRICIDAE	LUMBRICIDAE	10	39.4737	NA	89	0
P1	6	DRY	NONE	2014-05-26	3	9.32	HOJARASCA	ARACHNIDA	ACARINA	ORIBATIDA	PHTHIRACAROIDEA	1.5	39.4737	NA	89	0
P1	6	DRY	NONE	2014-05-26	3	9.32	HOJARASCA	ARACHNIDA	ACARINA	ORIBATIDA	PHTHIRACAROIDEA	0.5	39.4737	NA	89	0
P1	6	DRY	NONE	2014-05-26	3	9.32	HOJARASCA	ARACHNIDA	ACARINA	ORIBATIDA	PHTHIRACAROIDEA	0.5	39.4737	NA	89	0
P1	6	DRY	NONE	2014-05-26	3	9.32	HOJARASCA	ARACHNIDA	ACARINA	ORIBATIDA	PHTHIRACAROIDEA	0.5	39.4737	NA	89	0
P1	6	DRY	NONE	2014-05-26	3	9.32	HOJARASCA	ARACHNIDA	ACARINA	ORIBATIDA	PHTHIRACAROIDEA	1	39.4737	NA	89	0
P1	6	DRY	NONE	2014-05-26	3	9.32	HOJARASCA	ARACHNIDA	ACARINA	ORIBATIDA	PHTHIRACAROIDEA	1.5	39.4737	NA	89	0
P1	6	DRY	NONE	2014-05-26	3	9.32	HOJARASCA	ARACHNIDA	ACARINA	ORIBATIDA	PHTHIRACAROIDEA	1.5	39.4737	NA	89	0
P1	6	DRY	NONE	2014-05-26	3	9.32	HOJARASCA	ARACHNIDA	ACARINA	ORIBATIDA	PHTHIRACAROIDEA	0.5	39.4737	NA	89	0
P1	6	DRY	NONE	2014-05-26	3	9.32	HOJARASCA	ARACHNIDA	ACARINA	ORIBATIDA	PHTHIRACAROIDEA	0.5	39.4737	NA	89	0
P1	6	DRY	NONE	2014-05-26	3	9.32	HOJARASCA	ARACHNIDA	ACARINA	ORIBATIDA	PHTHIRACAROIDEA	0.5	39.4737	NA	89	0
P1	6	DRY	NONE	2014-05-26	3	9.32	HOJARASCA	ARACHNIDA	ACARINA	ORIBATIDA	PHTHIRACAROIDEA	1	39.4737	NA	89	0
P1	6	DRY	NONE	2014-05-26	3	9.32	HOJARASCA	ARACHNIDA	ACARINA	ORIBATIDA	PHTHIRACAROIDEA	1	39.4737	NA	89	0
P1	6	DRY	NONE	2014-05-26	3	9.32	HOJARASCA	ARACHNIDA	ACARINA	ORIBATIDA	PHTHIRACAROIDEA	1	39.4737	NA	89	0
P1	6	DRY	NONE	2014-05-26	3	9.32	HOJARASCA	ARACHNIDA	ACARINA	ORIBATIDA	PHTHIRACAROIDEA	1.5	39.4737	NA	89	0
P1	6	DRY	NONE	2014-05-26	3	9.32	HOJARASCA	ARACHNIDA	ACARINA	ORIBATIDA	PHTHIRACAROIDEA	1	39.4737	NA	89	0
P1	6	DRY	NONE	2014-05-26	3	9.32	HOJARASCA	ARACHNIDA	ACARINA	ORIBATIDA	PHTHIRACAROIDEA	0.5	39.4737	NA	89	0
P1	6	DRY	NONE	2014-05-26	3	9.32	HOJARASCA	ARACHNIDA	ACARINA	ORIBATIDA	PHTHIRACAROIDEA	0.5	39.4737	NA	89	0
P1	6	DRY	NONE	2014-05-26	3	9.32	HOJARASCA	ARACHNIDA	ACARINA	ORIBATIDA	PHTHIRACAROIDEA	1.5	39.4737	NA	89	0
P1	6	DRY	NONE	2014-05-26	3	9.32	HOJARASCA	ARACHNIDA	ACARINA	ORIBATIDA	PHTHIRACAROIDEA	1.5	39.4737	NA	89	0
P1	6	DRY	NONE	2014-05-26	3	9.32	HOJARASCA	ARACHNIDA	ACARINA	ORIBATIDA	PHTHIRACAROIDEA	1.5	39.4737	NA	89	0
P1	6	DRY	NONE	2014-05-26	3	9.32	HOJARASCA	ARACHNIDA	ACARINA	ORIBATIDA	PHTHIRACAROIDEA	1	39.4737	NA	89	0
P1	6	DRY	NONE	2014-05-26	3	9.32	HOJARASCA	ARACHNIDA	ACARINA	ORIBATIDA	ACHIPTEROIDEA	1	39.4737	NA	89	0
P1	6	DRY	NONE	2014-05-26	3	9.32	HOJARASCA	ARACHNIDA	ACARINA	ORIBATIDA	ACHIPTEROIDEA	1	39.4737	NA	89	0
P1	6	DRY	NONE	2014-05-26	3	9.32	HOJARASCA	ARACHNIDA	ACARINA	ORIBATIDA	ACHIPTEROIDEA	1	39.4737	NA	89	0
P1	6	DRY	NONE	2014-05-26	3	9.32	HOJARASCA	ARACHNIDA	ACARINA	ORIBATIDA	ACHIPTEROIDEA	1	39.4737	NA	89	0
P1	6	DRY	NONE	2014-05-26	3	9.32	HOJARASCA	ARACHNIDA	ACARINA	ORIBATIDA	ACHIPTEROIDEA	1	39.4737	NA	89	0
P1	6	DRY	NONE	2014-05-26	3	9.32	HOJARASCA	ARACHNIDA	ACARINA	ORIBATIDA	ACHIPTEROIDEA	1	39.4737	NA	89	0
P1	6	DRY	NONE	2014-05-26	3	9.32	HOJARASCA	ARACHNIDA	ACARINA	ORIBATIDA	ACHIPTEROIDEA	1	39.4737	NA	89	0
P1	6	DRY	NONE	2014-05-26	3	9.32	HOJARASCA	ARACHNIDA	ACARINA	ORIBATIDA	ACHIPTEROIDEA	1	39.4737	NA	89	0
P1	6	DRY	NONE	2014-05-26	3	9.32	HOJARASCA	ARACHNIDA	ACARINA	ORIBATIDA	ACHIPTEROIDEA	1	39.4737	NA	89	0
P1	6	DRY	NONE	2014-05-26	3	9.32	HOJARASCA	ARACHNIDA	ACARINA	ORIBATIDA	ACHIPTEROIDEA	1	39.4737	NA	89	0
P1	6	DRY	NONE	2014-05-26	3	9.32	HOJARASCA	ARACHNIDA	ACARINA	ORIBATIDA	ACHIPTEROIDEA	1	39.4737	NA	89	0
P1	6	DRY	NONE	2014-05-26	3	9.32	HOJARASCA	ARACHNIDA	ACARINA	ORIBATIDA	ACHIPTEROIDEA	1	39.4737	NA	89	0
P1	6	DRY	NONE	2014-05-26	3	9.32	HOJARASCA	ARACHNIDA	ACARINA	ORIBATIDA	ACHIPTEROIDEA	1	39.4737	NA	89	0
P1	6	DRY	NONE	2014-05-26	3	9.32	HOJARASCA	ARACHNIDA	ACARINA	ORIBATIDA	ACHIPTEROIDEA	1	39.4737	NA	89	0
P1	6	DRY	NONE	2014-05-26	3	9.32	HOJARASCA	ARACHNIDA	ACARINA	ORIBATIDA	ACHIPTEROIDEA	1	39.4737	NA	89	0
P1	6	DRY	NONE	2014-05-26	3	9.32	HOJARASCA	ARACHNIDA	ACARINA	ORIBATIDA	ACHIPTEROIDEA	1	39.4737	NA	89	0
P1	6	DRY	NONE	2014-05-26	3	9.32	HOJARASCA	ARACHNIDA	ACARINA	ORIBATIDA	ACHIPTEROIDEA	1	39.4737	NA	89	0
P1	6	DRY	NONE	2014-05-26	3	9.32	HOJARASCA	ARACHNIDA	ACARINA	ORIBATIDA	DAMAEOIDEA	1	39.4737	NA	89	0
P1	6	DRY	NONE	2014-05-26	3	9.32	HOJARASCA	ARACHNIDA	ACARINA	ORIBATIDA	DAMAEOIDEA	1	39.4737	NA	89	0
P1	6	DRY	NONE	2014-05-26	3	9.32	HOJARASCA	ARACHNIDA	ACARINA	ORIBATIDA	DAMAEOIDEA	1	39.4737	NA	89	0
P1	6	DRY	NONE	2014-05-26	3	9.32	HOJARASCA	ARACHNIDA	ACARINA	ORIBATIDA	DAMAEOIDEA	1	39.4737	NA	89	0
P1	6	DRY	NONE	2014-05-26	3	9.32	HOJARASCA	ARACHNIDA	ACARINA	ORIBATIDA	DAMAEOIDEA	1	39.4737	NA	89	0
P1	6	DRY	NONE	2014-05-26	3	9.32	HOJARASCA	ARACHNIDA	ACARINA	ORIBATIDA	DAMAEOIDEA	1	39.4737	NA	89	0
P1	6	DRY	NONE	2014-05-26	3	9.32	HOJARASCA	ARACHNIDA	ACARINA	ORIBATIDA	DAMAEOIDEA	1	39.4737	NA	89	0
P1	6	DRY	NONE	2014-05-26	3	9.32	HOJARASCA	ARACHNIDA	ACARINA	ORIBATIDA	DAMAEOIDEA	1	39.4737	NA	89	0
P1	6	DRY	NONE	2014-05-26	3	9.32	HOJARASCA	ARACHNIDA	ACARINA	ORIBATIDA	DAMAEOIDEA	1	39.4737	NA	89	0
P1	6	DRY	NONE	2014-05-26	3	9.32	HOJARASCA	ARACHNIDA	ACARINA	ORIBATIDA	DAMAEOIDEA	1	39.4737	NA	89	0
P1	6	DRY	NONE	2014-05-26	3	9.32	HOJARASCA	ARACHNIDA	ACARINA	ORIBATIDA	DAMAEOIDEA	1	39.4737	NA	89	0
P1	6	DRY	NONE	2014-05-26	3	9.32	HOJARASCA	ARACHNIDA	ACARINA	ORIBATIDA	DAMAEOIDEA	1	39.4737	NA	89	0
P1	6	DRY	NONE	2014-05-26	3	9.32	HOJARASCA	ARACHNIDA	ACARINA	ORIBATIDA	DAMAEOIDEA	1	39.4737	NA	89	0
P1	6	DRY	NONE	2014-05-26	3	9.32	HOJARASCA	ARACHNIDA	ACARINA	ORIBATIDA	ORIBATIDA_OTROS	1	39.4737	NA	89	0
P1	6	DRY	NONE	2014-05-26	3	9.32	HOJARASCA	ARACHNIDA	ACARINA	ORIBATIDA	ORIBATIDA_OTROS	1	39.4737	NA	89	0
P1	6	DRY	NONE	2014-05-26	3	9.32	HOJARASCA	ARACHNIDA	ACARINA	ORIBATIDA	ORIBATIDA_OTROS	1	39.4737	NA	89	0
P1	6	DRY	NONE	2014-05-26	3	9.32	HOJARASCA	ARACHNIDA	ACARINA	ORIBATIDA	ORIBATIDA_OTROS	1	39.4737	NA	89	0
P1	6	DRY	NONE	2014-05-26	3	9.32	HOJARASCA	ARACHNIDA	ACARINA	ORIBATIDA	ORIBATIDA_OTROS	1	39.4737	NA	89	0
P1	6	DRY	NONE	2014-05-26	3	9.32	HOJARASCA	ARACHNIDA	ACARINA	ORIBATIDA	ORIBATIDA_OTROS	1	39.4737	NA	89	0
P1	6	DRY	NONE	2014-05-26	3	9.32	HOJARASCA	ARACHNIDA	ACARINA	ORIBATIDA	ORIBATIDA_OTROS	0.5	39.4737	NA	89	0
P1	6	DRY	NONE	2014-05-26	3	9.32	HOJARASCA	ARACHNIDA	ACARINA	ORIBATIDA	ORIBATIDA_OTROS	0.5	39.4737	NA	89	0
P1	6	DRY	NONE	2014-05-26	3	9.32	HOJARASCA	ARACHNIDA	ACARINA	ORIBATIDA	ORIBATIDA_OTROS	0.5	39.4737	NA	89	0
P1	6	DRY	NONE	2014-05-26	3	9.32	HOJARASCA	ARACHNIDA	ACARINA	ORIBATIDA	ORIBATIDA_OTROS	0.5	39.4737	NA	89	0
P1	6	DRY	NONE	2014-05-26	3	9.32	HOJARASCA	ARACHNIDA	ACARINA	ORIBATIDA	ORIBATIDA_OTROS	1	39.4737	NA	89	0
P1	6	DRY	NONE	2014-05-26	3	9.32	HOJARASCA	ARACHNIDA	ACARINA	ORIBATIDA	ORIBATIDA_OTROS	0.5	39.4737	NA	89	0
P1	6	DRY	NONE	2014-05-26	3	9.32	HOJARASCA	ARACHNIDA	ACARINA	ORIBATIDA	ORIBATIDA_OTROS	1	39.4737	NA	89	0
[truncated: 10,232 more rows]
